# Supplementary material for: Overexpression of the Transcription Factor AtLEC1 Significantly Improved the Lipid Content of Chlorella ellipsoidea
Source: Front Bioeng Biotechnol. 2021 Feb 17;9:626162. doi: 10.3389/fbioe.2021.626162 (PMC7925920; doi:10.3389/fbioe.2021.626162)
Supplement: Supplementary Table 1 — Primers used for gene cloning, detection of genes by PCR and quantitative real-time PCR. [file Table_1.XLSX]

## Sheet: ST1
Supplemental Table 1. Primers used for gene cloning, detection of genes by PCR and quantitative real-time PCR.
Experiment	Name	Primer sequences
Amplifying AtLEC1-1 cDNA	P1	Forward 5’-CGCACTAGTATGGAACGTGGAGCTCCCT-3’
	P2	Reverse 5’-GCGGCGGCCGCTCACTTATACTGACCATAAT-3’
RT-PCR of AtLEC1	P3	Forward 5’-ACAGCAACAACCCAACCCCAATGACC-3’
	P4	Reverse 5’-ACGAAGAGCCACCACCAACACTGGATTCA-3’
qRT-PCR of 18S rRNA	P5	Forward 5’-CTTGTAAACCGCGTCGTGATG-3’
	P6	Reverse 5’-GACGTAATCAACGCGAGCTGAT-3’
qRT-PCR of Ce.56171	P7	Forward 5’-AGCAGGCAGGTCAGGCTAT-3’
	P8	Reverse 5’-CATGGGCGACAACTATGTGGA-3’
qRT-PCR of Ce.80365	P9	Forward 5’-GAGGGACTCACCATCACTATG-3’
	P10	Reverse 5’-TGACTCACACCATTCACCC-3’
qRT-PCR of Ce.101511	P11	Forward 5’-GAGGCGGAAGAGCTGGTTATG-3’
	P12	Reverse 5’-TTTGAGGGTGAGCAGCCAG-3’
qRT-PCR of Ce.71421	P13	Forward 5’-AGATCGGACTGGTGGACTCT-3’
	P14	Reverse 5’-GCACGCTGATGGAGGTGTA-3’
qRT-PCR of Ce.91597	P15	Forward 5’-CTCAGCACCCTCAGCTCATT-3’
	P16	Reverse 5’-GTACAGCTAGGTCTCGCAAGG-3’
qRT-PCR of Ce.86271	P17	Forward 5’-AGCCACAACAAGCCAGGAA-3’
	P18	Reverse 5’-AAGTGGCTGGTGGACCTGAT-3’
qRT-PCR of Ce.61185	P19	Forward 5’-CAGGATCGCCCTCAAGCA-3’
	P20	Reverse 5’-CGTCTCACCACGCCCAAT-3’
qRT-PCR of Ce.78368	P21	Forward 5’-GCAAGCAGCAAGCAAGTGG-3’
	P22	Reverse 5’-GCGACGGCAGTCAGAACA-3’
qRT-PCR of Ce.81049	P23	Forward 5’-CCACCACCCTCAACTATGCA-3’
	P24	Reverse 5’-TGGCGTTCACCACCTGTCT-3’
qRT-PCR of Ce.82444	P25	Forward 5’-CGTCCGCCATAGCAGTCA-3’
	P26	Reverse 5’-TCCTTGCCCACCTCCTCA-3’
qRT-PCR of Ce.67794	P27	Forward 5’-TGGCTACGACAGCAACAAC-3’
	P28	Reverse 5’-GGCAATCACCACCTTCAAGT-3’
qRT-PCR of Ce.70264	P29	Forward 5’-AGTCGGTTCTGGGTGTTCA-3’
	P30	Reverse 5’-ACATCCCGCCTCTACTAAGG-3’
qRT-PCR of Ce.NF-YA	P31	Forward 5’-AGACAGGCAGAACAACTT-3’
	P32	Reverse 5’-TTAGCATTATACAACAGATACTCG-3’
qRT-PCR of Ce.NF-YB	P33	Forward 5’-CAGGAGTTCAGAGGTGTT-3’
	P34	Reverse 5’-TGGCAGGCAATAGATGAT-3’
qRT-PCR of Ce.NF-YC	P35	Forward 5’-ATCCCGCAGAATTTAAGAAC-3’
	P36	Reverse 5’-TCATCCTCACATCCTCATC-3’
qRT-PCR of Ce.59398	P37	Forward 5’-CTGGCATTCGCCTTGGAC-3’
	P38	Reverse 5’-CAGCGGCAGGTAAGAGTAGC-3’
qRT-PCR of Ce.75003	P39	Forward 5’-CGCCATCCTCACCATCAA-3’
	P40	Reverse 5’-CCAGGCAGACCATCCAGTTT-3’
qRT-PCR of Ce.6021	P41	Forward 5’-AAACAAGTTCCGCATGTC-3’
	P42	Reverse 5’-AGATGACGTACAGGTTCTT-3’
qRT-PCR of Ce.6463	P43	Forward 5’-GCAGTGATTATCAGCCAAG-3’
	P44	Reverse 5’-GCAGATCCTCAGAGTTGT-3’
qRT-PCR of Ce.3024	P45	Forward 5’-GCAGGTCTAAGAGTTCAGTA-3’
	P46	Reverse 5’-GCAGTTACAAAGCATAGCA-3’
qRT-PCR of Ce.6962	P47	Forward 5’-AAACGAAATGCGATTCCTT-3’
	P48	Reverse 5’-ATGCGGCGAGAATGATAT-3’
qRT-PCR of Ce.3951	P49	Forward 5’-TCCGTGGCAAATATAATACTTC-3’
	P50	Reverse 5’-GCTTTCATACCCGTTCTTG-3’
qRT-PCR of Ce.3670	P51	Forward 5’-GGCGTACAAGAACATCAC-3’
	P52	Reverse 5’-ACAAGAGGAGAGGTAGGT-3’
qRT-PCR of Ce.1136	P53	Forward 5’-GGAATTTGAGAACGCATCA-3’
	P54	Reverse 5’-TGTTGTCTGGTGAATGGT-3’
qRT-PCR of Ce.8592	P55	Forward 5’-CCCATCTGTGTCTCCAAA-3’
	P56	Reverse 5’-GAGCCTCATAGTAGGTGTAG-3’
qRT-PCR of Ce.3222	P57	Forward 5’-GCCTCACAAATCCGTTAC-3’
	P58	Reverse 5’-TCTTGGAGAATGACATACACT-3’
qRT-PCR of Ce.7504	P59	Forward 5’-CGATCACTTGAGGTTCCA-3’
	P60	Reverse 5’-TAGCGAAGCACACTGTTA-3’
qRT-PCR of Ce.8451	P61	Forward 5’-AGTAGGTAGAGAAGGTCAGA-3’
	P62	Reverse 5’-TTGCTTATGTGTTGCTCAG-3’
qRT-PCR of Ce.4421	P63	Forward 5’-GCACCTTCAATACTTCACTT-3’
	P64	Reverse 5’-TGTTATTCATCTTCGCAATCT-3’
qRT-PCR of Ce.6877	P65	Forward 5’-CTCTCAAACTCTCCAACTAAAC-3’
	P66	Reverse 5’-AATGCCTTTCTCCTGTAAATC-3’
qRT-PCR of Ce.5786	P67	Forward 5’-ACATAGTGCAGGTAGATGAG-3’
	P68	Reverse 5’-CATATCGTGCTGTTCTCTTC-3’
qRT-PCR of Ce.8227	P69	Forward 5’-TTAAGACATCCGCCAGAG-3’
	P70	Reverse 5’-TAGCCGATCAGACAATCC-3’
qRT-PCR of Ce.7158	P71	Forward 5’-TGTGATTGGCATACTCGTA-3’
	P72	Reverse 5’-CAGAATGTCTCAGTCTCCTT-3’
qRT-PCR of Ce.1278	P73	Forward 5’-TTGACACAGCAATTCATACC-3’
	P74	Reverse 5’-TTCGTCTTCGTCCAACAT-3’
qRT-PCR of Ce.8956	P75	Forward 5’-ACCTGAAGATTGTGAACCA-3’
	P76	Reverse 5’-GCAACTAAGATATAAGATCCTGAA-3’
qRT-PCR of Ce.1245	P77	Forward 5’-TCGCATCTTCAAGGTCTT-3’
	P78	Reverse 5’-CCTCTGGCATCATTGGTA-3’
qRT-PCR of Ce.8398	P79	Forward 5’-AGAGGTAATCGTGTGGTAAT-3’
	P80	Reverse 5’-GCTGATATGGAGGTGTGA-3’
qRT-PCR of Ce.7337	P81	Forward 5’-AGAGATCCTGACGATATTGAA-3’
	P82	Reverse 5’-CTGGTGTGTGCCTTTATG-3’
qRT-PCR of Ce.6996	P83	Forward 5’-CGATTGCTATCCTTCTCCT-3’
	P84	Reverse 5’-GGTGGCTGCTGTATTCTA-3’
qRT-PCR of Ce.6313	P85	Forward 5’-GTTAGGTGGTGGCTACTAT-3’
	P86	Reverse 5’-TTTGCTGTTTGACAATGGT-3’
qRT-PCR of Ce.3018	P87	Forward 5’-GATTCATTGTCATCCTTGCTA-3’
	P88	Reverse 5’-TATCATCACGCATCTACCTTA-3’
qRT-PCR of Ce.4615	P89	Forward 5’-AAGACAGCATTAGGAAATAGC-3’
	P90	Reverse 5’-GTGGCAGTAGCATTTGTT-3’
qRT-PCR of Ce.5277	P91	Forward 5’-TCACATTAGCAATAGTCTTACC-3’
	P92	Reverse 5’-AGGAGATATGGCGTTGAATA-3’
qRT-PCR of Ce.3824	P93	Forward 5’-GCCACTCAGAATGAACAG-3’
	P94	Reverse 5’-ATGTAGCAACACAACTCTTC-3’
qRT-PCR of Ce.6325	P95	Forward 5’-AAGGAGGTAGGAAGAACAC-3’
	P96	Reverse 5’-TCGCAACAAGCAAGAATC-3’
qRT-PCR of Ce.16975	P97	Forward 5’-AACTACCTTCCAGAACATCT-3’
	P98	Reverse 5’-ACAGAGAAATGCCAATGC-3’
qRT-PCR of Ce.6081	P99	Forward 5’-TTGTGAACCTGCGTAGAT-3’
	P100	Reverse 5’-GGCTATGCTGGAGAAGAT-3’
qRT-PCR of Ce.6148	P101	Forward 5’-ACGGTAGCATTGAAGAGT-3’
	P102	Reverse 5’-TCAGCCAGTAAGGATACAC-3’
qRT-PCR of Ce.75431	P103	Forward 5’-ATCTGCATCCGAGGACCCAT-3’
	P104	Reverse 5’-TCCACATTCAGCTCACCCAC-3’
qRT-PCR of Ce.92704	P105	Forward 5’-ACTCGCTGTGCCTCAACTT-3’
	P106	Reverse 5’-TGTAAACCCTGGAGAACCCTAT-3’
qRT-PCR of Ce.93052	P107	Forward 5’-TGAAAGCCCTGATTAGACGT-3’
	P108	Reverse 5’-AGCCACAAAGCAGACCCT-3’
qRT-PCR of Ce.19209	P109	Forward 5’-TAGGCAATGGCTACATCT-3’
	P110	Reverse 5’-TTGGTGGAGACTCATACAA-3’
qRT-PCR of Ce.1132	P111	Forward 5’-GATTCGGAGTTAGTCAGGATA-3’
	P112	Reverse 5’-AGAACCATCAGCCAAAGA-3’

## Sheet: ST2
Supplemental Table 2. All the differential expression genes based on the transcriptomic analysis between AtLEC1-1 strain and wild type strain
Gene ID	Transcription ID	RPKM in WT	RPKM in AtLEC1	log2FC	FDR	Regulated	Homologus gene of Arabidopsis	E-value	Transcription factor family in Arabidopsis	DEGs in Arabidopsis from GSE12137	Gene name of Arabidopsis	Code NO. of MapMan	Description of MAPMAN	COG_class	COG_class_annotation	GO_annotation	KEGG_annotation	Swissprot_annotation	Nr_annotation	Pfam
Ce.5277	c5277.graph_c0	3.57329	7.87182	1.21212	0.00487316	up	AT1G01620	7e-22			PIP1C, TMP-B, PIP1;3 | plasma membrane intrinsic protein 1C | chr1:225986-226960 REVERSE LENGTH=214	34.19.1	transport.Major Intrinsic Proteins.PIP	[G]	Carbohydrate transport and metabolism	Biological Process: transport (GO:0006810);; Cellular Component: membrane (GO:0016020);; Biological Process: response to stimulus (GO:0050896);;	K09872|2e-27|osa:4330049|Os02g0629200	Probable aquaporin PIP2-2 GN=B1469H02.22-1 OS=Oryza sativa subsp. japonica (Rice) PE=2 SV=1	plasma membrane intrinsic protein [Coccomyxa subellipsoidea C-169]	PF00230
Ce.3018	c3018.graph_c0	153.305	350.976	1.27204	0.00642651	up	AT1G01620	4e-43			PIP1C, TMP-B, PIP1;3 | plasma membrane intrinsic protein 1C | chr1:225986-226960 REVERSE LENGTH=214	34.19.1	transport.Major Intrinsic Proteins.PIP	[G]	Carbohydrate transport and metabolism			Aquaporin PIP-type OS=Atriplex canescens (Fourwing saltbush) PE=2 SV=1	plasma membrane intrinsic protein [Coccomyxa subellipsoidea C-169]	PF00230
Ce.6117	c6117.graph_c0	84.6804	645.14	3.00603	0	up	AT1G06680	5e-46			PSBP-1, OEE2, PSII-P | photosystem II subunit P-1 | chr1:2048076-2049186 FORWARD LENGTH=219	1.1.1.2	PS.lightreaction.photosystem II.PSII polypeptide subunits			Cellular Component: plastid (GO:0009536);; Cellular Component: photosynthetic membrane (GO:0034357);; Cellular Component: membrane part (GO:0044425);;	K02717|5e-66|cre:CHLREDRAFT_33411|PSBP1	Oxygen-evolving enhancer protein 2, chloroplastic (Precursor) GN=PSBP OS=Chlamydomonas reinhardtii (Chlamydomonas smithii) PE=1 SV=1	photosystem II oxygen evolving complex protein PsbP [Coccomyxa subellipsoidea C-169]	PF01789
Ce.6996	c6996.graph_c0	16.1901	34.977	1.18758	0.0068535	up	AT1G06840	3e-07			| Leucine-rich repeat protein kinase family protein | chr1:2097854-2103208 REVERSE LENGTH=953	30.2.8.1	signalling.receptor kinases.leucine rich repeat VIII.VIII-1	[S]	Function unknown			Probable LRR receptor-like serine/threonine-protein kinase At1g06840 (Precursor) GN=At1g06840 OS=Arabidopsis thaliana (Mouse-ear cress) PE=1 SV=2	hypothetical protein GUITHDRAFT_119564 [Guillardia theta CCMP2712]	PF07714,PF00560,PF08263
Ce.11670	c11670.graph_c0	0.42863	4.4311	3.36664	0	up	AT1G08550	2e-81			NPQ1, AVDE1 | non-photochemical quenching 1 | chr1:2707462-2709387 FORWARD LENGTH=462	16.1.4.21	secondary metabolism.isoprenoids.carotenoids.violaxanthin de-epoxidase			Molecular Function: protein binding (GO:0005515);; Biological Process: cellular amino acid metabolic process (GO:0006520);; Biological Process: fatty acid biosynthetic process (GO:0006633);; Biological Process: oxidoreduction coenzyme metabolic process (GO:0006733);; Biological Process: sulfur compound metabolic process (GO:0006790);; Biological Process: isoprenoid biosynthetic process (GO:000829…	K09839|1e-81|ath:AT1G08550|NPQ1	Violaxanthin de-epoxidase, chloroplastic (Precursor) OS=Arabidopsis thaliana (Mouse-ear cress) PE=1 SV=1	VDE-domain-containing protein, partial [Coccomyxa subellipsoidea C-169]	PF07137
Ce.1136	c1136.graph_c0	0.451096	40.7146	6.45433	0	up	AT1G09560	4e-18			GLP5 | germin-like protein 5 | chr1:3093896-3094639 FORWARD LENGTH=219	20.2.99	stress.abiotic.unspecified					Germin-like protein subfamily 2 member 1 (Precursor) GN=F14J9.22 OS=Arabidopsis thaliana (Mouse-ear cress) PE=2 SV=2	predicted protein [Physcomitrella patens subsp. patens]	PF00190
Ce.8956	c8956.graph_c0	2.96565	7.1615	1.3398	0.00151245	up	AT1G10940	1e-33			| Protein kinase superfamily protein | chr1:3656050-3658170 REVERSE LENGTH=371	29.4	protein.postranslational modification	[RTKL]		Cellular Component: nucleus (GO:0005634);; Cellular Component: cytoplasm (GO:0005737);; Biological Process: cellular process (GO:0009987);; Molecular Function: transferase activity, transferring phosphorus-containing groups (GO:0016772);; Biological Process: defense response to bacterium (GO:0042742);;	K14498|6e-37|vcn:VOLCADRAFT_79910|sac3	Serine/threonine-protein kinase SAPK7 GN=OSJNBa0084A10.12 OS=Oryza sativa subsp. japonica (Rice) PE=2 SV=2	kinase-like protein, partial [Coccomyxa subellipsoidea C-169]	PF00069
Ce.3670	c3670.graph_c0	3.47102	9.49751	1.51911	0.000100183	up	AT1G15000	2e-65			scpl50 | serine carboxypeptidase-like 50 | chr1:5168613-5169947 FORWARD LENGTH=444	29.5.5	protein.degradation.serine protease	[E]	Amino acid transport and metabolism	Cellular Component: intracellular membrane-bounded organelle (GO:0043231);; Cellular Component: cytoplasmic part (GO:0044444);;		Serine carboxypeptidase-like 50 (Precursor) GN=SCPL50 OS=Arabidopsis thaliana (Mouse-ear cress) PE=2 SV=1	alpha/beta-hydrolase [Coccomyxa subellipsoidea C-169]	PF00450
Ce.8592	c8592.graph_c0	3.34089	9.73169	1.58993	0.00066405	up	AT1G15000	1e-21			scpl50 | serine carboxypeptidase-like 50 | chr1:5168613-5169947 FORWARD LENGTH=444	29.5.5	protein.degradation.serine protease			Cellular Component: vacuole (GO:0005773);; Molecular Function: hydrolase activity (GO:0016787);;		Serine carboxypeptidase-like 50 (Precursor) GN=SCPL50 OS=Arabidopsis thaliana (Mouse-ear cress) PE=2 SV=1	PREDICTED: serine carboxypeptidase-like 50-like [Solanum lycopersicum]	PF00450
Ce.1299	c1299.graph_c1	5.35314	11.5592	1.18435	0.00644609	up	AT1G16970	8e-69			KU70, ATKU70 | KU70 homolog | chr1:5801159-5805724 REVERSE LENGTH=621	28.2	DNA.repair			Molecular Function: DNA binding (GO:0003677);; Biological Process: DNA metabolic process (GO:0006259);; Biological Process: cellular response to DNA damage stimulus (GO:0006974);;	K10884|2e-73|ath:AT1G16970|KU70	ATP-dependent DNA helicase 2 subunit KU70 GN=KU70 OS=Arabidopsis thaliana (Mouse-ear cress) PE=1 SV=1	ATP-dependent DNA helicase ii [Coccomyxa subellipsoidea C-169]	PF03730,PF02735,PF02037,PF03731
Ce.5568	c5568.graph_c0	13.3231	38.5614	1.60937	4.61069e-06	up	AT1G17680	1e-21			| tetratricopeptide repeat (TPR)-containing protein | chr1:6076388-6082160 FORWARD LENGTH=896	27.3.50	RNA.regulation of transcription.General Transcription	[R]	General function prediction only			Probable UDP-N-acetylglucosamine--peptide N-acetylglucosaminyltransferase SEC GN=SEC OS=Arabidopsis thaliana (Mouse-ear cress) PE=2 SV=1	predicted protein [Physcomitrella patens subsp. patens]	0
Ce.13367	c13367.graph_c0	1.05316	3.3292	1.67605	0.00411966	up	AT1G17980	2e-07			PAPS1 | poly(A) polymerase 1 | chr1:6187742-6190318 REVERSE LENGTH=586	27.1.3.1	RNA.processing.3' end processing.PAP				K14376|2e-06|ath:AT1G17980|nucleotidyltransferase family protein		predicted protein [Micromonas sp. RCC299]	PF04926,PF01909,PF04928
Ce.7337	c7337.graph_c0	16.8345	42.4716	1.40887	0.00019441	up	AT1G18160	7e-16			| Protein kinase superfamily protein | chr1:6249126-6253835 FORWARD LENGTH=992	30.6	signalling.MAP kinases			Molecular Function: protein kinase activity (GO:0004672);; Biological Process: cellular process (GO:0009987);;		Serine/threonine-protein kinase EDR1 GN=F22O13.20 OS=Arabidopsis thaliana (Mouse-ear cress) PE=1 SV=1	kinase-like protein [Coccomyxa subellipsoidea C-169]	PF07714
Ce.6081	c6081.graph_c0	84.4338	313.579	1.9698	3.08417e-09	up	AT1G18450	1e-152		1.06331	ATARP4, ARP4 | actin-related protein 4 | chr1:6348199-6351766 FORWARD LENGTH=441	31.1	cell.organisation	[Z]	Cytoskeleton	Biological Process: DNA metabolic process (GO:0006259);; Biological Process: chromatin silencing (GO:0006342);; Biological Process: RNA processing (GO:0006396);; Biological Process: cellular protein modification process (GO:0006464);; Biological Process: response to light stimulus (GO:0009416);; Biological Process: anatomical structure morphogenesis (GO:0009653);; Biological Process: vegetative t…	K11652|1e-159|ppp:PHYPADRAFT_57471|ARP1509	Actin-related protein 4 GN=ARP4 OS=Arabidopsis thaliana (Mouse-ear cress) PE=1 SV=1	putative Acttin-related protein 4 [Coccomyxa subellipsoidea C-169]	PF00022
Ce.8941	c8941.graph_c0	1.96139	5.17386	1.46081	0.000668303	up	AT1G18690	4e-07			| Galactosyl transferase GMA12/MNN10 family protein | chr1:6435153-6436694 FORWARD LENGTH=513	10.3	cell wall.hemicellulose synthesis					Putative glycosyltransferase 4 GN=GT4 OS=Arabidopsis thaliana (Mouse-ear cress) PE=2 SV=1	hypothetical protein COCSUDRAFT_54970 [Coccomyxa subellipsoidea C-169]	PF05637
Ce.873	c873.graph_c0	16.2126	47.3069	1.61957	3.76048e-06	up	AT1G18940	1e-08			| Nodulin-like / Major Facilitator Superfamily protein | chr1:6543852-6545592 FORWARD LENGTH=526	33.99	development.unspecified	[M]	Cell wall/membrane/envelope biogenesis				MFS general substrate transporter [Coccomyxa subellipsoidea C-169]	PF07690,PF06813
Ce.6962	c6962.graph_c0	28.4818	61.4927	1.18638	0.00641813	up	AT1G18970	4e-10			GLP4 | germin-like protein 4 | chr1:6554702-6555364 REVERSE LENGTH=220	20.2.99	stress.abiotic.unspecified					Germin-like protein 4-1 (Precursor) OS=Oryza sativa subsp. japonica (Rice) PE=2 SV=2	cupin-like protein [Ectocarpus siliculosus]	PF00190
Ce.6473	c6473.graph_c0	18.7869	75.3686	2.08011	1.38215e-10	up	AT1G19990	5e-13			| unknown protein; FUNCTIONS IN: molecular_function unknown; INVOLVED IN: biological_process unknown; LOCATED IN:	35.2	not assigned.unknown					Nucleolin 2 GN=OSJNBa0058K23.21 OS=Oryza sativa subsp. japonica (Rice) PE=2 SV=2	hypothetical protein VOLCADRAFT_118243 [Volvox carteri f. nagariensis]	0
Ce.1245	c1245.graph_c0	4.34349	9.6484	1.22512	0.00360842	up	AT1G20080	9e-48			SYTB, ATSYTB, NTMC2TYPE1	35.1.19	not assigned.no ontology.C2 domain-containing protein			Cellular Component: intracellular membrane-bounded organelle (GO:0043231);; Cellular Component: cytoplasmic part (GO:0044444);;		Synaptotagmin-2 GN=T20H2.13 OS=Arabidopsis thaliana (Mouse-ear cress) PE=2 SV=1	hypothetical protein COCSUDRAFT_45975 [Coccomyxa subellipsoidea C-169]	PF00168
Ce.2115	c2115.graph_c0	15.0102	37.0412	1.37949	0.000328612	up	AT1G20630	9e-132			CAT1 | catalase 1 | chr1:7146812-7149609 FORWARD LENGTH=492	21.6	redox.dismutases and catalases	[P]	Inorganic ion transport and metabolism	Molecular Function: catalase activity (GO:0004096);; Molecular Function: L-glutamate transmembrane transporter activity (GO:0005313);; Molecular Function: protein binding (GO:0005515);; Cellular Component: cell wall (GO:0005618);; Cellular Component: mitochondrion (GO:0005739);; Cellular Component: peroxisome (GO:0005777);; Cellular Component: plasma membrane (GO:0005886);; Biological Process: st…	K03781|1e-131|ath:AT1G20630|CAT1	Catalase-1 GN=CAT1 OS=Arabidopsis thaliana (Mouse-ear cress) PE=2 SV=3	catalase [Coccomyxa subellipsoidea C-169]	PF06628,PF00199
Ce.1663	c1663.graph_c0	6.23329	15.4149	1.38136	0.000277168	up	AT1G21170	3e-62			SEC5B | Exocyst complex component SEC5 | chr1:7413050-7419411 FORWARD LENGTH=1090	35.2	not assigned.unknown					Exocyst complex component 2 GN=SEC5A OS=Arabidopsis thaliana (Mouse-ear cress) PE=1 SV=1	hypothetical protein COCSUDRAFT_64368 [Coccomyxa subellipsoidea C-169]	0
Ce.6877	c6877.graph_c0	23.72	80.3755	1.83671	3.98052e-08	up	AT1G23800	0		1.57259	ALDH2B7, ALDH2B | aldehyde dehydrogenase 2B7 | chr1:8412238-8414804 REVERSE LENGTH=534	5.10	fermentation.aldehyde dehydrogenase	[C]	Energy production and conversion		K00128|0.0|cre:CHLREDRAFT_135609|aldehyde dehydrogenase	Aldehyde dehydrogenase family 2 member B7, mitochondrial (Precursor) OS=Arabidopsis thaliana (Mouse-ear cress) PE=2 SV=2	aldehyde dehydrogenase [Coccomyxa subellipsoidea C-169]	PF00171
Ce.1020	c1020.graph_c0	3.24609	6.90721	1.16212	0.0097569	up	AT1G24090	8e-09			| RNase H family protein | chr1:8520834-8522737 FORWARD LENGTH=353	27.1.19	RNA.processing.ribonucleases	[L]	Replication, recombination and repair	Biological Process: meiosis (GO:0007126);; Biological Process: cellular macromolecule metabolic process (GO:0044260);; Biological Process: nucleic acid metabolic process (GO:0090304);;			putative RNase (ISS) [Ostreococcus tauri]	PF00075
Ce.4800	c4800.graph_c0	7.68742	18.1421	1.31372	0.000845658	up	AT1G26120	5e-81			ICME-LIKE1 | alpha/beta-Hydrolases superfamily protein | chr1:9028656-9031402 REVERSE LENGTH=476	35.1	not assigned.no ontology	[I]	Lipid transport and metabolism	Cellular Component: Golgi membrane (GO:0000139);; Cellular Component: endoplasmic reticulum membrane (GO:0005789);; Biological Process: metabolic process (GO:0008152);; Molecular Function: prenylcysteine methylesterase activity (GO:0010296);;		Isoprenylcysteine alpha-carbonyl methylesterase ICME GN=F14F8.240 OS=Arabidopsis thaliana (Mouse-ear cress) PE=2 SV=1	PRENYLCYSTEINE methylesterase [Coccomyxa subellipsoidea C-169]	PF07859
Ce.3542	c3542.graph_c0	0.707096	5.27309	2.71316	4.33856e-05	up	AT1G29930	5e-10			CAB1, AB140, CAB140, LHCB1	1.1.1.1	PS.lightreaction.photosystem II.LHC-II			Cellular Component: photosystem I (GO:0009522);; Cellular Component: photosystem II (GO:0009523);; Cellular Component: chloroplast thylakoid membrane (GO:0009535);; Biological Process: photosynthesis, light harvesting (GO:0009765);; Cellular Component: integral component of membrane (GO:0016021);; Molecular Function: chlorophyll binding (GO:0016168);; Biological Process: protein-chromophore linka…		Chlorophyll a-b binding protein of LHCII type I, chloroplastic (Precursor) GN=cabII-1 OS=Chlamydomonas reinhardtii (Chlamydomonas smithii) PE=1 SV=1	major light-harvesting complex II protein m10 [Coccomyxa subellipsoidea C-169]	PF00504
Ce.5731	c5731.graph_c0	5.29795	14.1833	1.49477	4.17323e-05	up	AT1G44790	3e-50			| ChaC-like family protein | chr1:16912403-16913582 REVERSE LENGTH=199	34.14	transport.unspecified cations	[R]	General function prediction only	Cellular Component: cytosol (GO:0005829);;		Uncharacterized oxidoreductase At4g09670 GN=At4g09670 OS=Arabidopsis thaliana (Mouse-ear cress) PE=1 SV=1	ChaC-like protein [Coccomyxa subellipsoidea C-169]	PF04752
Ce.4799	c4799.graph_c0	9.37555	20.9897	1.23806	0.00275161	up	AT1G47980	2e-07			| unknown protein; FUNCTIONS IN: molecular_function unknown; INVOLVED IN: biological_process unknown; LOCATED IN:	35.2	not assigned.unknown	[G]	Carbohydrate transport and metabolism			Vegetative cell wall protein gp1 (Precursor) GN=GP1 OS=Chlamydomonas reinhardtii (Chlamydomonas smithii) PE=2 SV=1	hypothetical protein EMIHUDRAFT_314476 [Emiliania huxleyi CCMP1516]	0
Ce.3284	c3284.graph_c0	78.3911	211.042	1.50566	5.84885e-05	up	AT1G47980	3e-09			| unknown protein; FUNCTIONS IN: molecular_function unknown; INVOLVED IN: biological_process unknown; LOCATED IN:	35.2	not assigned.unknown					Leucine-rich repeat extensin-like protein 5 (Precursor) GN=LRX5 OS=Arabidopsis thaliana (Mouse-ear cress) PE=2 SV=2	conserved hypothetical protein [Ajellomyces capsulatus H88]	0
Ce.9923	c9923.graph_c0	0.60692	6.61608	3.44564	0	up	AT1G47980	1e-29			| unknown protein; FUNCTIONS IN: molecular_function unknown; INVOLVED IN: biological_process unknown; LOCATED IN:	35.2	not assigned.unknown					Desiccation-related protein PCC13-62 (Precursor) OS=Craterostigma plantagineum (Blue gem) PE=2 SV=1	hypothetical protein COCSUDRAFT_59434 [Coccomyxa subellipsoidea C-169]	0
Ce.6985	c6985.graph_c0	9.15515	20.0519	1.20677	0.0045078	up	AT1G48420	2e-118			D-CDES, ATACD1, ACD1 | D-cysteine desulfhydrase | chr1:17896767-17898803 REVERSE LENGTH=401	17.5.1	hormone metabolism.ethylene.synthesis-degradation	[E]	Amino acid transport and metabolism	Biological Process: glucose metabolic process (GO:0006006);; Biological Process: sulfur compound metabolic process (GO:0006790);; Biological Process: response to stress (GO:0006950);; Biological Process: response to inorganic substance (GO:0010035);; Molecular Function: hydrolase activity (GO:0016787);; Biological Process: carboxylic acid metabolic process (GO:0019752);; Cellular Component: intra…		Vegetative cell wall protein gp1 (Precursor) GN=GP1 OS=Chlamydomonas reinhardtii (Chlamydomonas smithii) PE=2 SV=1	hypothetical protein CHLNCDRAFT_34235 [Chlorella variabilis]	PF00291
Ce.1369	c1369.graph_c0	4.8733	11.9834	1.36844	0.000643129	up	AT1G49670	2e-43			NQR | ARP protein (REF) | chr1:18381591-18386021 REVERSE LENGTH=652	20.2	stress.abiotic	[R]	General function prediction only	Molecular Function: catalytic activity (GO:0003824);; Biological Process: immune response (GO:0006955);; Biological Process: response to osmotic stress (GO:0006970);; Biological Process: signal transduction (GO:0007165);; Cellular Component: chloroplast (GO:0009507);; Biological Process: response to bacterium (GO:0009617);; Biological Process: response to organic substance (GO:0010033);; Cellular…		(+)-pulegone reductase OS=Mentha piperita (Peppermint) PE=1 SV=1	NAD(P)-binding protein [Coccomyxa subellipsoidea C-169]	PF08240,PF00106,PF00107
Ce.19290	c19290.graph_c0	0.265161	2.15972	2.79812	4.73562e-05	up	AT1G54870	4e-66			| NAD(P)-binding Rossmann-fold superfamily protein | chr1:20459011-20460417 FORWARD LENGTH=335	26.22	misc.short chain dehydrogenase/reductase (SDR)	[IQR]		Molecular Function: alcohol dehydrogenase (NADP+) activity (GO:0008106);; Cellular Component: chloroplast (GO:0009507);; Biological Process: oxidation-reduction process (GO:0055114);;		Glucose and ribitol dehydrogenase homolog 1 GN=At1g54870 OS=Arabidopsis thaliana (Mouse-ear cress) PE=2 SV=1	oxidoreductase YhxC [Coccomyxa subellipsoidea C-169]	PF00106
Ce.9081	c9081.graph_c0	1.08991	5.07952	2.26116	9.09936e-09	up	AT1G55120	2e-25			FRUCT5 | beta-fructofuranosidase 5 | chr1:20566066-20569165 FORWARD LENGTH=579	3.5	minor CHO metabolism.others	[G]	Carbohydrate transport and metabolism	Molecular Function: hydrolase activity, hydrolyzing O-glycosyl compounds (GO:0004553);;	K01193|4e-63|cre:CHLREDRAFT_94247|hypothetical protein	Beta-fructofuranosidase 1 (Precursor) GN=IVR1 OS=Zea mays (Maize) PE=3 SV=1	hypothetical protein CHLNCDRAFT_136342 [Chlorella variabilis]	PF08244,PF00251
Ce.1483	c1483.graph_c0	3.66513	8.0848	1.21378	0.00489932	up	AT1G59820	9e-118			ALA3 | aminophospholipid ATPase 3 | chr1:22011599-22020023 FORWARD LENGTH=1213	34.1	transport.p- and v-ATPases	[P]	Inorganic ion transport and metabolism	Molecular Function: hydrolase activity, acting on acid anhydrides, catalyzing transmembrane movement of substances (GO:0016820);; Molecular Function: substrate-specific transporter activity (GO:0022892);; Molecular Function: ATPase activity, coupled to movement of substances (GO:0043492);; Molecular Function: metal ion binding (GO:0046872);;	K01530|1e-127|ath:AT1G59820|ALA3	Phospholipid-transporting ATPase 3 GN=F23H11.14 OS=Arabidopsis thaliana (Mouse-ear cress) PE=1 SV=2	phospholipid-translocating P-type ATPase [Coccomyxa subellipsoidea C-169]	PF00122
Ce.1278	c1278.graph_c0	3.62869	9.94064	1.5267	2.85373e-05	up	AT1G62400	3e-27			HT1 | Protein kinase superfamily protein | chr1:23090243-23091529 FORWARD LENGTH=345	29.4	protein.postranslational modification	[RTKL]		Biological Process: cellular process (GO:0009987);; Molecular Function: kinase activity (GO:0016301);;		Serine/threonine-protein kinase HT1 GN=HT1 OS=Arabidopsis thaliana (Mouse-ear cress) PE=1 SV=1	cytochrome P450 [Coccomyxa subellipsoidea C-169]	PF07714
Ce.7906	c7906.graph_c0	9.57418	21.375	1.23126	0.0037519	up	AT1G64530	1e-07	RWP-RK/Nin-like		| Plant regulator RWP-RK family protein | chr1:23959820-23962896 FORWARD LENGTH=841	27.3.60	RNA.regulation of transcription.NIN-like bZIP-related family					Protein NLP1 OS=Oryza sativa subsp. japonica (Rice) PE=2 SV=1	hypothetical protein COCSUDRAFT_46926 [Coccomyxa subellipsoidea C-169]	PF02042,PF00564
Ce.15141	c15141.graph_c0	0.47833	2.49032	2.34269	1.19688e-05	up	AT1G64780	9e-09			ATAMT1;2, AMT1;2 | ammonium transporter 1;2 | chr1:24061021-24062565 REVERSE LENGTH=514	34.5	transport.ammonium	[P]	Inorganic ion transport and metabolism			Ammonium transporter 1 member 2 GN=AMT1-2 OS=Arabidopsis thaliana (Mouse-ear cress) PE=1 SV=1	hypothetical protein CHLNCDRAFT_136742 [Chlorella variabilis]	PF00909
Ce.13764	c13764.graph_c0	0.448359	1.99193	2.07246	0.00381788	up	AT1G67480	1e-06			| Galactose oxidase/kelch repeat superfamily protein | chr1:25277294-25278529 FORWARD LENGTH=376	29.5.11.4.3.2	protein.degradation.ubiquitin.E3.SCF.FBOX					Vegetative cell wall protein gp1 (Precursor) GN=GP1 OS=Chlamydomonas reinhardtii (Chlamydomonas smithii) PE=2 SV=1	Uncharacterized protein TCM_007181 [Theobroma cacao]	PF01344
Ce.15693	c15693.graph_c0	0.465995	2.43257	2.28357	0.000660889	up	AT1G73660	3e-16			| protein tyrosine kinase family protein | chr1:27692247-27696718 REVERSE LENGTH=1030	29.4	protein.postranslational modification	[RTKL]		Molecular Function: transferase activity, transferring phosphorus-containing groups (GO:0016772);; Molecular Function: organic cyclic compound binding (GO:0097159);; Molecular Function: heterocyclic compound binding (GO:1901363);;		Serine/threonine-protein kinase EDR1 GN=F22O13.20 OS=Arabidopsis thaliana (Mouse-ear cress) PE=1 SV=1	hypothetical protein COCSUDRAFT_55214 [Coccomyxa subellipsoidea C-169]	PF07714
Ce.2094	c2094.graph_c0	18.2475	45.5152	1.39517	0.000280037	up	AT1G73990	1e-123			SPPA, SPPA1 | signal peptide peptidase | chr1:27824465-27828807 FORWARD LENGTH=677	29.5	protein.degradation	[OU]		Molecular Function: peptidase activity (GO:0008233);; Cellular Component: membrane (GO:0016020);; Biological Process: protein metabolic process (GO:0019538);; Cellular Component: chloroplast part (GO:0044434);;	K04773|1e-174|cre:CHLREDRAFT_144136|SPP1A	Serine protease SPPA, chloroplastic (Precursor) GN=F2P9.14 OS=Arabidopsis thaliana (Mouse-ear cress) PE=2 SV=1	protease IV with duplicated peptidase family U7 domain-containing protein [Coccomyxa subellipsoidea C-169]	PF01343
Ce.8529	c8529.graph_c0	1.96134	5.03678	1.42919	0.000334076	up	AT1G74150	2e-21			| Galactose oxidase/kelch repeat superfamily protein | chr1:27880528-27883626 FORWARD LENGTH=569	35.1	not assigned.no ontology					Vegetative cell wall protein gp1 (Precursor) GN=GP1 OS=Chlamydomonas reinhardtii (Chlamydomonas smithii) PE=2 SV=1	hypothetical protein FOMMEDRAFT_105816 [Fomitiporia mediterranea MF3/22]	PF07646,PF01344
Ce.5614	c5614.graph_c0	2.86861	6.9926	1.35968	0.000422053	up	AT1G75110	1e-92			RRA2 | Nucleotide-diphospho-sugar transferase family protein | chr1:28194348-28195885 REVERSE LENGTH=428	35.2	not assigned.unknown	[T]	Signal transduction mechanisms	Molecular Function: transferase activity, transferring phosphorus-containing groups (GO:0016772);;		Dual specificity protein phosphatase PHS1 GN=PHS1 OS=Arabidopsis thaliana (Mouse-ear cress) PE=1 SV=1	hypothetical protein CHLNCDRAFT_133974 [Chlorella variabilis]	PF03407
Ce.6392	c6392.graph_c0	50.6653	188.278	1.97014	2.05013e-09	up	AT1G75290	9e-09			| NAD(P)-binding Rossmann-fold superfamily protein | chr1:28253890-28255173 FORWARD LENGTH=318	16.8.5.1	secondary metabolism.flavonoids.isoflavones.isoflavone reductase	[MG]				Isoflavone reductase homolog OS=Solanum tuberosum (Potato) PE=2 SV=1	putative NmrA-like family domain-containing protein 1 [Glarea lozoyensis 74030]	PF05368
Ce.8717	c8717.graph_c0	2.56366	6.00622	1.29443	0.00383929	up	AT1G76150	2e-62			ECH2, ATECH2 | enoyl-CoA hydratase 2 | chr1:28575236-28577637 REVERSE LENGTH=309	11.8	lipid metabolism.'exotics'(steroids, squalene etc)	[I]	Lipid transport and metabolism	Cellular Component: peroxisome (GO:0005777);; Molecular Function: oxidoreductase activity (GO:0016491);; Biological Process: very long-chain fatty acid catabolic process (GO:0042760);; Biological Process: oxidation-reduction process (GO:0055114);;		Enoyl-CoA hydratase 2, peroxisomal GN=ECH2 OS=Arabidopsis thaliana (Mouse-ear cress) PE=1 SV=1	hypothetical protein RO3G_08530 [Rhizopus delemar RA 99-880]	PF01575
Ce.6350	c6350.graph_c0	22.9953	53.902	1.30557	0.0012906	up	AT1G80210	8e-50			BRCC36A, AtBRCC36A | Mov34/MPN/PAD-1 family protein | chr1:30163546-30165628 REVERSE LENGTH=371	35.2	not assigned.unknown			Cellular Component: nucleus (GO:0005634);; Biological Process: DNA repair (GO:0006281);; Biological Process: DNA recombination (GO:0006310);; Biological Process: ubiquitin-dependent protein catabolic process (GO:0006511);;	K11864|8e-63|ppp:PHYPADRAFT_181964|hypothetical protein	Formin-like protein 16 (Precursor) GN=OsJ_008039 OS=Oryza sativa subsp. japonica (Rice) PE=2 SV=1	hypothetical protein COCSUDRAFT_6434, partial [Coccomyxa subellipsoidea C-169]	PF01398
Ce.5643	c5643.graph_c0	7.66833	19.271	1.4058	0.000213098	up	AT2G02410	2e-17			| unknown protein; FUNCTIONS IN: molecular_function unknown; INVOLVED IN: biological_process unknown; EXPRESSED I	35.2	not assigned.unknown	[HE]					hypothetical protein COCSUDRAFT_59699 [Coccomyxa subellipsoidea C-169]	PF05991
Ce.3476	c3476.graph_c0	1.16582	5.43836	2.12629	0.00365411	up	AT2G05100	4e-14			LHCB2	1.1.1.1	PS.lightreaction.photosystem II.LHC-II			Molecular Function: binding (GO:0005488);; Cellular Component: chloroplast (GO:0009507);; Biological Process: photosynthesis (GO:0015979);; Cellular Component: photosynthetic membrane (GO:0034357);; Cellular Component: membrane part (GO:0044425);;		Chlorophyll a-b binding protein of LHCII type I, chloroplastic (Precursor) GN=cabII-1 OS=Chlamydomonas reinhardtii (Chlamydomonas smithii) PE=1 SV=1	hypothetical protein CHLNCDRAFT_137219 [Chlorella variabilis]	PF00504
Ce.7862	c7862.graph_c0	8.9931	24.5509	1.51167	0.000239316	up	AT2G16850	7e-06			PIP3B, PIP2;8 | plasma membrane intrinsic protein 2;8 | chr2:7301647-7303180 FORWARD LENGTH=278	34.19.1	transport.Major Intrinsic Proteins.PIP			Cellular Component: membrane (GO:0016020);;		Aquaporin PIP2-2 GN=PIP2-2 OS=Zea mays (Maize) PE=2 SV=1	plasma membrane intrinsic protein [Coccomyxa subellipsoidea C-169]	PF00230
Ce.6313	c6313.graph_c0	53.2559	259.442	2.36112	1.32894e-13	up	AT2G16850	9e-50			PIP3B, PIP2;8 | plasma membrane intrinsic protein 2;8 | chr2:7301647-7303180 FORWARD LENGTH=278	34.19.1	transport.Major Intrinsic Proteins.PIP	[G]	Carbohydrate transport and metabolism	Biological Process: transport (GO:0006810);; Cellular Component: membrane (GO:0016020);; Biological Process: response to stimulus (GO:0050896);;		Aquaporin PIP2-6 GN=PIP2-6 OS=Zea mays (Maize) PE=2 SV=1	plasma membrane intrinsic protein [Coccomyxa subellipsoidea C-169]	PF00230
Ce.7295	c7295.graph_c0	12.512	30.9542	1.38122	0.000290077	up	AT2G19080	9e-09			| metaxin-related | chr2:8262818-8264746 FORWARD LENGTH=315	29.3.2	protein.targeting.mitochondria			Cellular Component: intracellular membrane-bounded organelle (GO:0043231);; Cellular Component: cytoplasmic part (GO:0044444);;		Mitochondrial outer membrane import complex protein METAXIN GN=MTX1 OS=Arabidopsis thaliana (Mouse-ear cress) PE=1 SV=1	hypothetical protein CHLNCDRAFT_58754 [Chlorella variabilis]	0
Ce.8416	c8416.graph_c0	4.31279	9.4325	1.20025	0.00693387	up	AT2G22360	4e-16			| DNAJ heat shock family protein | chr2:9498162-9500459 FORWARD LENGTH=442	20.2.1	stress.abiotic.heat	[O]	Posttranslational modification, protein turnover, chaperones	Molecular Function: binding (GO:0005488);;		Chaperone protein dnaJ 2 (Precursor) OS=Arabidopsis thaliana (Mouse-ear cress) PE=1 SV=2	DnaJ-domain-containing protein [Coccomyxa subellipsoidea C-169]	PF00684,PF00226,PF01556
Ce.12179	c12179.graph_c0	0.444553	2.63335	2.35536	0.00586179	up	AT2G22470	1e-08			AGP2, ATAGP2 | arabinogalactan protein 2 | chr2:9538400-9538795 REVERSE LENGTH=131	10.5.1.1	cell wall.cell wall proteins.AGPs.AGP					Classical arabinogalactan protein 2 (Precursor) GN=AGP2 OS=Arabidopsis thaliana (Mouse-ear cress) PE=1 SV=1	predicted protein [Populus trichocarpa]	0
Ce.7158	c7158.graph_c0	18.1611	52.7498	1.6141	3.99824e-06	up	AT2G24360	3e-14			| Protein kinase superfamily protein | chr2:10364742-10366075 REVERSE LENGTH=411	29.4	protein.postranslational modification	[T]	Signal transduction mechanisms	Molecular Function: transferase activity (GO:0016740);;		G-type lectin S-receptor-like serine/threonine-protein kinase At4g27290 (Precursor) GN=At4g27290 OS=Arabidopsis thaliana (Mouse-ear cress) PE=3 SV=4	kinase-like protein [Coccomyxa subellipsoidea C-169]	PF07714
Ce.14231	c14231.graph_c0	0	2.91509	4.38486	7.6221e-06	up	AT2G24360	2e-09			| Protein kinase superfamily protein | chr2:10364742-10366075 REVERSE LENGTH=411	29.4	protein.postranslational modification			Molecular Function: protein kinase activity (GO:0004672);; Biological Process: metabolic process (GO:0008152);; Molecular Function: organic cyclic compound binding (GO:0097159);; Molecular Function: heterocyclic compound binding (GO:1901363);;		Serine/threonine-protein kinase EDR1 GN=F22O13.20 OS=Arabidopsis thaliana (Mouse-ear cress) PE=1 SV=1	expressed protein [Chlorella variabilis]	PF07714
Ce.733	c733.graph_c0	6.78087	32.7432	2.34624	1.86295e-13	up	AT2G24520	8e-138			AHA5, HA5 | H(+)-ATPase 5 | chr2:10415522-10419730 FORWARD LENGTH=931	34.1	transport.p- and v-ATPases			Molecular Function: nucleotide binding (GO:0000166);; Cellular Component: membrane (GO:0016020);; Molecular Function: cation-transporting ATPase activity (GO:0019829);; Molecular Function: ion binding (GO:0043167);; Biological Process: ATP metabolic process (GO:0046034);;	K01535|1e-166|cme:CMQ247C|plasma membrane H+-ATPase	Plasma membrane ATPase GN=OSJNBa0071I13.11 OS=Oryza sativa subsp. japonica (Rice) PE=2 SV=1	P-type ATPase [Coccomyxa subellipsoidea C-169]	PF00702,PF00690,PF00122
Ce.3182	c3182.graph_c1	8.06354	26.1386	1.77217	1.56917e-07	up	AT2G28550	1e-17	AP2-EREBP/AP2		RAP2	27.3.3	RNA.regulation of transcription.AP2/EREBP, APETALA2/Ethylene-responsive element binding protein family					Floral homeotic protein APETALA 2 GN=AP2 OS=Arabidopsis thaliana (Mouse-ear cress) PE=1 SV=1	hypothetical protein CHLNCDRAFT_143607 [Chlorella variabilis]	PF00847
Ce.1652	c1652.graph_c0	3.65209	8.23933	1.24027	0.00782514	up	AT2G32980	7e-14			| unknown protein; Has 158 Blast hits to 154 proteins in 73 species: Archae - 0; Bacteria - 61; Metazoa - 0; Fung	35.2	not assigned.unknown						predicted protein [Physcomitrella patens subsp. patens]	0
Ce.803	c803.graph_c0	15.0444	32.9676	1.20786	0.00471213	up	AT2G35840	3e-73			| Sucrose-6F-phosphate phosphohydrolase family protein | chr2:15053952-15055776 FORWARD LENGTH=422	2.1.1.2	major CHO metabolism.synthesis.sucrose.SPP	[R]	General function prediction only	Cellular Component: plastid (GO:0009536);; Molecular Function: phosphatase activity (GO:0016791);; Biological Process: cellular metabolic process (GO:0044237);;		Probable sucrose-phosphatase 1 OS=Oryza sativa subsp. japonica (Rice) PE=2 SV=1	sucrose phosphatase [Coccomyxa subellipsoidea C-169]	PF08472,PF05116
Ce.2955	c2955.graph_c0	9.09715	20.1573	1.22411	0.00399611	up	AT2G40090	1e-131			ATATH9, ATH9 | ABC2 homolog 9 | chr2:16737685-16740303 REVERSE LENGTH=538	35.1.1	not assigned.no ontology.ABC1 family protein	[R]	General function prediction only	Cellular Component: nucleus (GO:0005634);; Cellular Component: cytosol (GO:0005829);; Cellular Component: plasma membrane (GO:0005886);; Biological Process: cell communication (GO:0007154);; Cellular Component: plastid (GO:0009536);;	K08869|1e-157|vcn:VOLCADRAFT_64427|hypothetical protein	Putative ABC1 protein At2g40090 (Precursor) GN=At2g40090 OS=Arabidopsis thaliana (Mouse-ear cress) PE=2 SV=2	ABC1-domain-containing protein [Coccomyxa subellipsoidea C-169]	PF03109
Ce.7172	c7172.graph_c0	14.9477	48.7634	1.78142	1.28642e-07	up	AT2G42670	5e-37			| Protein of unknown function (DUF1637) | chr2:17772004-17773700 REVERSE LENGTH=242	35.2	not assigned.unknown				K10712|5e-36|ath:AT2G42670|hypothetical protein		hypothetical protein PRUPE_ppa010701mg [Prunus persica]	PF07847
Ce.7568	c7568.graph_c0	13.1101	31.5511	1.34288	0.000546857	up	AT2G44110	1e-18			MLO15, ATMLO15 | Seven transmembrane MLO family protein | chr2:18245489-18248316 REVERSE LENGTH=497	20.1.3.1	stress.biotic.signalling.MLO-like					MLO-like protein 15 GN=MLO15 OS=Arabidopsis thaliana (Mouse-ear cress) PE=2 SV=1	hypothetical protein CHLNCDRAFT_133971 [Chlorella variabilis]	PF03094
Ce.3081	c3081.graph_c0	5.8144	12.2827	1.1535	0.0094281	up	AT2G44140	2e-56			| Peptidase family C54 protein | chr2:18255106-18257206 REVERSE LENGTH=422	29.5.2	protein.degradation.autophagy			Cellular Component: cytoplasm (GO:0005737);; Molecular Function: peptidase activity (GO:0008233);;	K08342|1e-75|ppp:PHYPADRAFT_43119|hypothetical protein	Cysteine protease ATG4b GN=F24G16.220 OS=Arabidopsis thaliana (Mouse-ear cress) PE=1 SV=1	peptidase C54 [Coccomyxa subellipsoidea C-169]	PF03416
Ce.3958	c3958.graph_c0	4.34815	13.6101	1.71798	9.04826e-07	up	AT2G45870	3e-30			| Bestrophin-like protein | chr2:18875928-18877440 FORWARD LENGTH=410	35.2	not assigned.unknown	[S]	Function unknown			UPF0187 protein At2g45870, chloroplastic (Precursor) GN=At2g45870 OS=Arabidopsis thaliana (Mouse-ear cress) PE=2 SV=1	UPF0187-domain-containing protein [Coccomyxa subellipsoidea C-169]	PF01062
Ce.9384	c9384.graph_c0	2.76624	6.29842	1.25274	0.00736912	up	AT2G47630	1e-31			| alpha/beta-Hydrolases superfamily protein | chr2:19534637-19536911 FORWARD LENGTH=351	35.1	not assigned.no ontology	[I]	Lipid transport and metabolism				alpha/beta-hydrolase [Coccomyxa subellipsoidea C-169]	PF12146
Ce.12338	c12338.graph_c0	0.464295	1.91948	2.02826	0.000390165	up	AT3G01890	6e-15	SWI/SNF-BAF60b/		| SWIB/MDM2 domain superfamily protein | chr3:310332-311772 FORWARD LENGTH=458	31.1	cell.organisation	[B]	Chromatin structure and dynamics		K11650|1e-18|ppp:PHYPADRAFT_113811|CHC1501	SWI/SNF complex component SNF12 homolog GN=At5g14170 OS=Arabidopsis thaliana (Mouse-ear cress) PE=1 SV=1	hypothetical protein CHLNCDRAFT_57254 [Chlorella variabilis]	PF02201
Ce.1352	c1352.graph_c0	7.08594	16.8334	1.3205	0.00102457	up	AT3G02870	1e-90			VTC4 | Inositol monophosphatase family protein | chr3:627742-629682 REVERSE LENGTH=268	3.4.5	minor CHO metabolism.myo-inositol.inositol phosphatase	[G]	Carbohydrate transport and metabolism	Biological Process: sulfur compound metabolic process (GO:0006790);; Biological Process: phosphate-containing compound metabolic process (GO:0006796);; Biological Process: carbohydrate biosynthetic process (GO:0016051);; Biological Process: organophosphate metabolic process (GO:0019637);; Biological Process: carboxylic acid metabolic process (GO:0019752);; Biological Process: cellular biosyntheti…	K10047|4e-98|vvi:100241840|hypothetical protein LOC100241840	Inositol monophosphatase 2 GN=IMP2 OS=Solanum lycopersicum (Tomato) PE=1 SV=1	hypothetical protein CHLNCDRAFT_34254 [Chlorella variabilis]	PF00459
Ce.1132	c1132.graph_c0	1.65428	20.7804	3.69749	0	up	AT3G05260	2e-63			| NAD(P)-binding Rossmann-fold superfamily protein | chr3:1497665-1498919 REVERSE LENGTH=289	26.22	misc.short chain dehydrogenase/reductase (SDR)	[IQR]				Glucose and ribitol dehydrogenase GN=CAISE5 OS=Daucus carota (Carrot) PE=2 SV=1	oxidoreductase YhxC [Coccomyxa subellipsoidea C-169]	PF00106
Ce.11859	c11859.graph_c0	1.10571	3.88895	1.82214	0.00105657	up	AT3G06740	1e-12	C2C2-GATA/GATA		GATA15 | GATA transcription factor 15 | chr3:2126658-2127265 FORWARD LENGTH=149	27.3.9	RNA.regulation of transcription.C2C2(Zn) GATA transcription factor family			Molecular Function: sequence-specific DNA binding transcription factor activity (GO:0003700);; Biological Process: regulation of transcription, DNA-templated (GO:0006355);; Molecular Function: zinc ion binding (GO:0008270);; Biological Process: toxin catabolic process (GO:0009407);; Molecular Function: sequence-specific DNA binding (GO:0043565);;		GATA transcription factor 15 GN=GATA15 OS=Arabidopsis thaliana (Mouse-ear cress) PE=2 SV=2	hypothetical protein COCSUDRAFT_46871 [Coccomyxa subellipsoidea C-169]	PF00320
Ce.1192	c1192.graph_c0	7.30854	16.1391	1.21685	0.00397494	up	AT3G09580	2e-144			| FAD/NAD(P)-binding oxidoreductase family protein | chr3:2942614-2944047 REVERSE LENGTH=477	16.1.4	secondary metabolism.isoprenoids.carotenoids			Molecular Function: catalytic activity (GO:0003824);; Biological Process: sulfur compound metabolic process (GO:0006790);; Cellular Component: chloroplast envelope (GO:0009941);; Biological Process: stomatal complex morphogenesis (GO:0010103);; Biological Process: mRNA modification (GO:0016556);; Biological Process: single-organism metabolic process (GO:0044710);; Biological Process: pyrimidine-c…		15-cis-phytoene desaturase, chloroplastic/chromoplastic (Precursor) GN=PDS OS=Capsicum annuum (Bell pepper) PE=1 SV=1	hypothetical protein VOLCADRAFT_80651 [Volvox carteri f. nagariensis]	PF01593
Ce.7074	c7074.graph_c0	25.9624	66.0937	1.42411	0.000140658	up	AT3G18470	9e-07			| PLAC8 family protein | chr3:6335000-6335698 REVERSE LENGTH=133	35.1	not assigned.no ontology					Cell number regulator 7 GN=CNR7 OS=Zea mays (Maize) PE=2 SV=1	hypothetical protein COCSUDRAFT_44123 [Coccomyxa subellipsoidea C-169]	PF04749
Ce.1327	c1327.graph_c0	2.05214	20.8242	3.41044	0	up	AT3G22400	1e-103			LOX5 | PLAT/LH2 domain-containing lipoxygenase family protein | chr3:7927011-7931167 FORWARD LENGTH=886	17.7.1.2	hormone metabolism.jasmonate.synthesis-degradation.lipoxygenase			Biological Process: lipid metabolic process (GO:0006629);; Cellular Component: plastid (GO:0009536);;		Lipoxygenase 2.3, chloroplastic (Precursor) GN=LOX2.3 OS=Hordeum vulgare (Barley) PE=1 SV=1	Lipoxigenase, partial [Coccomyxa subellipsoidea C-169]	PF00305,PF01477
Ce.8047	c8047.graph_c0	2.52488	8.96284	1.88796	4.16395e-07	up	AT3G23600	3e-30			| alpha/beta-Hydrolases superfamily protein | chr3:8473833-8475655 FORWARD LENGTH=236	26.1	misc.misc2	[Q]	Secondary metabolites biosynthesis, transport and catabolism			Endo-1,3;1,4-beta-D-glucanase (Precursor) OS=Zea mays (Maize) PE=1 SV=1	alpha/beta-hydrolase [Auricularia delicata TFB-10046 SS5]	PF01738
Ce.2868	c2868.graph_c0	1.17553	3.16451	1.49287	0.000254221	up	AT3G23890	0			TOPII, ATTOPII | topoisomerase II | chr3:8624931-8631106 FORWARD LENGTH=1438	28.1	DNA.synthesis/chromatin structure	[L]	Replication, recombination and repair	Biological Process: resolution of meiotic recombination intermediates (GO:0000712);; Cellular Component: synaptonemal complex (GO:0000795);; Biological Process: sister chromatid segregation (GO:0000819);; Molecular Function: DNA binding (GO:0003677);; Molecular Function: DNA topoisomerase type II (ATP-hydrolyzing) activity (GO:0003918);; Molecular Function: ATP binding (GO:0005524);; Biological P…	K03164|0.0|ppp:PHYPADRAFT_120620|hypothetical protein	DNA topoisomerase 2 GN=TOP2 OS=Arabidopsis thaliana (Mouse-ear cress) PE=2 SV=2	hypothetical protein CHLNCDRAFT_137783 [Chlorella variabilis]	PF00204,PF00521
Ce.2036	c2036.graph_c0	0.964899	3.21507	1.76043	0.000656034	up	AT3G23890	1e-109			TOPII, ATTOPII | topoisomerase II | chr3:8624931-8631106 FORWARD LENGTH=1438	28.1	DNA.synthesis/chromatin structure	[L]	Replication, recombination and repair	Biological Process: resolution of meiotic recombination intermediates (GO:0000712);; Cellular Component: synaptonemal complex (GO:0000795);; Biological Process: sister chromatid segregation (GO:0000819);; Biological Process: cytokinesis by cell plate formation (GO:0000911);; Molecular Function: DNA binding (GO:0003677);; Molecular Function: DNA topoisomerase type II (ATP-hydrolyzing) activity (GO…	K03164|1e-125|vcn:VOLCADRAFT_94598|hypothetical protein	DNA topoisomerase 2 GN=TOP2 OS=Pisum sativum (Garden pea) PE=2 SV=1	DNA topoisomerase II [Coccomyxa subellipsoidea C-169]	PF00204,PF00521
Ce.6150	c6150.graph_c0	139.475	311.14	1.23458	0.00884279	up	AT3G24290	6e-112			AMT1;5 | ammonium transporter 1;5 | chr3:8801400-8802890 REVERSE LENGTH=496	34.5	transport.ammonium	[P]	Inorganic ion transport and metabolism	Biological Process: ammonium transport (GO:0015696);; Cellular Component: membrane (GO:0016020);; Biological Process: single-organism cellular process (GO:0044763);;		Putative ammonium transporter 1 member 5 GN=AMT1-5 OS=Arabidopsis thaliana (Mouse-ear cress) PE=3 SV=1	ammonium transporter [Coccomyxa subellipsoidea C-169]	PF00909
Ce.5651	c5651.graph_c0	51.2616	198.104	2.02704	6.71496e-10	up	AT3G26570	1e-27			PHT2;1, ORF02 | phosphate transporter 2;1 | chr3:9756416-9758413 FORWARD LENGTH=587	34.7	transport.phosphate	[P]	Inorganic ion transport and metabolism			Inorganic phosphate transporter 2-1, chloroplastic (Precursor) GN=MFE16.10 OS=Arabidopsis thaliana (Mouse-ear cress) PE=1 SV=1	hypothetical protein CHLNCDRAFT_141686 [Chlorella variabilis]	PF01384
Ce.6661	c6661.graph_c0	45.7938	109.349	1.33232	0.000860843	up	AT3G29360	0			| UDP-glucose 6-dehydrogenase family protein | chr3:11267375-11268817 REVERSE LENGTH=480	10.1.4	cell wall.precursor synthesis.UDP-Glc dehydrogenase (UGD)	[M]	Cell wall/membrane/envelope biogenesis	Molecular Function: sequence-specific DNA binding transcription factor activity (GO:0003700);; Molecular Function: UDP-glucose 6-dehydrogenase activity (GO:0003979);; Cellular Component: cell wall (GO:0005618);; Cellular Component: nucleus (GO:0005634);; Cellular Component: cytosol (GO:0005829);; Biological Process: UDP-glucuronate biosynthetic process (GO:0006065);; Biological Process: regulatio…	K00012|0.0|vcn:VOLCADRAFT_107492|hypothetical protein	UDP-glucose 6-dehydrogenase 3 OS=Oryza sativa subsp. japonica (Rice) PE=2 SV=1	UDP-glucose dehydrogenase [Coccomyxa subellipsoidea C-169]	PF00984,PF03720,PF03721
Ce.4276	c4276.graph_c0	17.1833	48.005	1.55886	1.60891e-05	up	AT3G47950	2e-115		1.13559	AHA4, HA4 | H(+)-ATPase 4 | chr3:17693015-17697801 FORWARD LENGTH=960	34.1	transport.p- and v-ATPases			Molecular Function: nucleotide binding (GO:0000166);; Cellular Component: membrane (GO:0016020);; Molecular Function: cation-transporting ATPase activity (GO:0019829);; Molecular Function: ion binding (GO:0043167);; Biological Process: ATP metabolic process (GO:0046034);;	K01535|1e-160|cme:CMQ247C|plasma membrane H+-ATPase	Plasma membrane ATPase 1 GN=PMA1 OS=Nicotiana plumbaginifolia (Leadwort-leaved tobacco) PE=2 SV=1	P-type ATPase [Coccomyxa subellipsoidea C-169]	PF00702,PF00690,PF00122
Ce.8451	c8451.graph_c0	4.28181	9.20566	1.17672	0.00827141	up	AT3G48170	5e-171			ALDH10A9 | aldehyde dehydrogenase 10A9 | chr3:17786290-17789918 REVERSE LENGTH=503	16.4.2.1	secondary metabolism.N misc.betaine.betaine-aldehyde dehydrogenase	[C]	Energy production and conversion	Molecular Function: oxidoreductase activity, acting on the aldehyde or oxo group of donors (GO:0016903);;	K00130|0.0|ppp:PHYPADRAFT_204867|hypothetical protein	Betaine aldehyde dehydrogenase 1, chloroplastic (Precursor) OS=Arabidopsis thaliana (Mouse-ear cress) PE=2 SV=1	peroxisomal betaine-aldehyde dehydrogenase [Glycine max]	PF00171
Ce.8398	c8398.graph_c0	3.67785	11.0095	1.65294	3.74647e-06	up	AT3G48750	1e-104			CDKA;1, CDC2AAT, CDK2, CDC2, CDC2A, CDKA1 | cell division control 2 | chr3:18072238-18074296 FORWARD LENGTH=294	31.3	cell.cycle	[RTKL]		Biological Process: reproduction (GO:0000003);; Molecular Function: nucleotide binding (GO:0000166);; Biological Process: mitotic cell cycle (GO:0000278);; Molecular Function: protein serine/threonine kinase activity (GO:0004674);; Biological Process: protein phosphorylation (GO:0006468);; Biological Process: response to cold (GO:0009409);; Biological Process: post-embryonic development (GO:00097…	K04563|1e-108|vcn:VOLCADRAFT_127504|cdka1	Cell division control protein 2 homolog GN=CDC2 OS=Chenopodium rubrum (Red goosefoot) PE=2 SV=1	cell division control protein 2-like protein B [Coccomyxa subellipsoidea C-169]	PF00069
Ce.10600	c10600.graph_c0	1.26867	3.8075	1.62882	0.000615863	up	AT3G49500	6e-31			RDR6, SGS2, SDE1 | RNA-dependent RNA polymerase 6 | chr3:18349193-18353205 REVERSE LENGTH=1196	27.2	RNA.transcription			Biological Process: cell communication (GO:0007154);; Biological Process: production of siRNA involved in RNA interference (GO:0030422);; Biological Process: innate immune response (GO:0045087);; Biological Process: gynoecium development (GO:0048467);; Biological Process: phyllome development (GO:0048827);; Biological Process: regulation of cellular process (GO:0050794);; Biological Process: defe…		RNA-dependent RNA polymerase 6 OS=Arabidopsis thaliana (Mouse-ear cress) PE=1 SV=1	hypothetical protein RO3G_14914 [Rhizopus delemar RA 99-880]	PF05183
Ce.2828	c2828.graph_c0	21.8445	47.9055	1.20939	0.00542892	up	AT3G50060	5e-18	MYB/MYB		MYB77 | myb domain protein 77 | chr3:18558146-18559051 REVERSE LENGTH=301	27.3.25	RNA.regulation of transcription.MYB domain transcription factor family	[KAD]		Biological Process: response to organic substance (GO:0010033);;		Transcription factor MYB44 GN=K8K14.2 OS=Arabidopsis thaliana (Mouse-ear cress) PE=2 SV=1	predicted protein [Micromonas pusilla CCMP1545]	PF00249
Ce.1756	c1756.graph_c0	2.81614	6.34252	1.24087	0.00498276	up	AT3G51520	9e-21			| diacylglycerol acyltransferase family | chr3:19110739-19112518 FORWARD LENGTH=314	26.5	misc.acyl transferases			Molecular Function: transferase activity (GO:0016740);;		Diacylglycerol O-acyltransferase 2 GN=DGAT2 OS=Arabidopsis thaliana (Mouse-ear cress) PE=2 SV=1	hypothetical protein COCSUDRAFT_54539 [Coccomyxa subellipsoidea C-169]	PF03982
Ce.3765	c3765.graph_c0	1.1014	4.16441	1.9588	3.98461e-06	up	AT3G54750	3e-10			| unknown protein; FUNCTIONS IN: molecular_function unknown; INVOLVED IN: biological_process unknown; LOCATED IN:	35.2	not assigned.unknown						hypothetical protein COCSUDRAFT_61947 [Coccomyxa subellipsoidea C-169]	0
Ce.8740	c8740.graph_c0	1.12053	11.9614	3.43452	0	up	AT3G54750	2e-06			| unknown protein; FUNCTIONS IN: molecular_function unknown; INVOLVED IN: biological_process unknown; LOCATED IN:	35.2	not assigned.unknown						hypothetical protein CHLNCDRAFT_133091 [Chlorella variabilis]	0
Ce.1006	c1006.graph_c0	1.60753	5.10127	1.72178	2.26171e-05	up	AT3G54990	1e-21	AP2-EREBP/AP2		SMZ | Integrase-type DNA-binding superfamily protein | chr3:20375036-20376522 REVERSE LENGTH=247	27.3.3	RNA.regulation of transcription.AP2/EREBP, APETALA2/Ethylene-responsive element binding protein family			Molecular Function: DNA binding (GO:0003677);; Molecular Function: sequence-specific DNA binding transcription factor activity (GO:0003700);; Cellular Component: nucleolus (GO:0005730);; Biological Process: regulation of transcription, DNA-templated (GO:0006355);; Biological Process: multicellular organismal development (GO:0007275);; Biological Process: chloroplast organization (GO:0009658);;		AP2-like ethylene-responsive transcription factor TOE3 GN=TOE3 OS=Arabidopsis thaliana (Mouse-ear cress) PE=2 SV=1	hypothetical protein CHLNCDRAFT_139265 [Chlorella variabilis]	PF00847
Ce.829	c829.graph_c0	2.32984	5.74198	1.37369	0.000427013	up	AT3G57620	6e-21			| glyoxal oxidase-related protein | chr3:21337564-21339207 FORWARD LENGTH=547	24	Biodegradation of Xenobiotics						hypothetical protein GMDG_03116 [Geomyces destructans 20631-21]	PF09118,PF07250
Ce.12223	c12223.graph_c0	1.47464	3.62667	1.35487	0.00613739	up	AT3G59940	5e-08			| Galactose oxidase/kelch repeat superfamily protein | chr3:22143009-22144265 FORWARD LENGTH=418	29.5.11.4.3.2	protein.degradation.ubiquitin.E3.SCF.FBOX					F-box/kelch-repeat protein At1g67480 GN=At1g67480 OS=Arabidopsis thaliana (Mouse-ear cress) PE=2 SV=1	galactose oxidase [Coccomyxa subellipsoidea C-169]	PF01344
Ce.4615	c4615.graph_c0	3.91612	13.0486	1.79959	1.25551e-06	up	AT3G61430	5e-36			PIP1A, ATPIP1, PIP1, PIP1;1 | plasma membrane intrinsic protein 1A | chr3:22733657-22735113 FORWARD LENGTH=286	34.19.1	transport.Major Intrinsic Proteins.PIP	[G]	Carbohydrate transport and metabolism	Molecular Function: protein binding (GO:0005515);; Cellular Component: plasma membrane (GO:0005886);; Biological Process: acetyl-CoA metabolic process (GO:0006084);; Biological Process: glycolysis (GO:0006096);; Biological Process: iron ion transport (GO:0006826);; Biological Process: water transport (GO:0006833);; Biological Process: hyperosmotic response (GO:0006972);; Biological Process: Golgi…		Aquaporin PIP1-5 GN=PIP1-5 OS=Zea mays (Maize) PE=2 SV=1	plasma membrane major intrinsic protein 3 [Beta vulgaris]	PF00230
Ce.5621	c5621.graph_c0	7.61851	16.3033	1.17378	0.00810647	up	AT3G61750	2e-21			| Cytochrome b561/ferric reductase transmembrane with DOMON related domain | chr3:22857897-22859254 REVERSE LENGT	17.2.3	hormone metabolism.auxin.induced-regulated-responsive-activated	[R]	General function prediction only			Vegetative cell wall protein gp1 (Precursor) GN=GP1 OS=Chlamydomonas reinhardtii (Chlamydomonas smithii) PE=2 SV=1	hypothetical protein CHLNCDRAFT_56546 [Chlorella variabilis]	PF03351,PF03188
Ce.3619	c3619.graph_c0	1.41112	6.20651	2.1956	8.01464e-10	up	AT3G62730	3e-15			| unknown protein; FUNCTIONS IN: molecular_function unknown; INVOLVED IN: biological_process unknown; LOCATED IN:	20.2.3	stress.abiotic.drought/salt			Cellular Component: fungal-type cell wall (GO:0009277);;		Leucine-rich repeat extensin-like protein 5 (Precursor) GN=LRX5 OS=Arabidopsis thaliana (Mouse-ear cress) PE=2 SV=2	conserved hypothetical protein [Ajellomyces capsulatus H88]	0
Ce.990	c990.graph_c0	2.16997	5.58945	1.42637	0.00115145	up	AT4G00370	4e-09			ANTR2, PHT4;4 | Major facilitator superfamily protein | chr4:163153-166111 REVERSE LENGTH=541	34.2	transport.sugars	[GEPR]				Probable anion transporter 3, chloroplastic (Precursor) OS=Oryza sativa subsp. japonica (Rice) PE=2 SV=1	MFS general substrate transporter [Coccomyxa subellipsoidea C-169]	PF07690
Ce.1696	c1696.graph_c0	9.19047	28.2617	1.69632	7.6441e-07	up	AT4G16820	2e-14			PLA-I{beta]2 | alpha/beta-Hydrolases superfamily protein | chr4:9467563-9469116 FORWARD LENGTH=517	11.9.2.1	lipid metabolism.lipid degradation.lipases.triacylglycerol lipase	[I]	Lipid transport and metabolism			Phospholipase A1-Ibeta2, chloroplastic (Precursor) GN=At4g16820 OS=Arabidopsis thaliana (Mouse-ear cress) PE=1 SV=2	hypothetical protein COCSUDRAFT_68209 [Coccomyxa subellipsoidea C-169]	PF01764
Ce.1673	c1673.graph_c0	3.31902	7.24038	1.19559	0.00841273	up	AT4G24460	1e-71			CLT2 | CRT (chloroquine-resistance transporter)-like transporter 2 | chr4:12642888-12645310 FORWARD LENGTH=431	35.2	not assigned.unknown			Biological Process: defense response to oomycetes (GO:0002229);; Cellular Component: chloroplast (GO:0009507);; Cellular Component: membrane (GO:0016020);; Biological Process: glutathione transport (GO:0034635);; Biological Process: response to cadmium ion (GO:0046686);;			hypothetical protein COCSUDRAFT_64779 [Coccomyxa subellipsoidea C-169]	PF08627
Ce.8269	c8269.graph_c0	2.97515	7.48262	1.40063	0.000405616	up	AT4G25090	5e-68			| Riboflavin synthase-like superfamily protein | chr4:12878930-12883599 REVERSE LENGTH=837	20.1.1	stress.biotic.respiratory burst			Biological Process: ion transport (GO:0006811);; Biological Process: cellular response to stress (GO:0033554);; Cellular Component: intracellular membrane-bounded organelle (GO:0043231);; Cellular Component: cytoplasmic part (GO:0044444);; Biological Process: response to oxygen-containing compound (GO:1901700);;		Putative respiratory burst oxidase homolog protein G GN=RBOHG OS=Arabidopsis thaliana (Mouse-ear cress) PE=2 SV=2	riboflavin synthase-like superfamily protein [Arabidopsis thaliana]	PF08022,PF08414,PF08030,PF01794
Ce.5313	c5313.graph_c0	0.615135	6.16995	3.37074	0	up	AT4G25090	9e-51			| Riboflavin synthase-like superfamily protein | chr4:12878930-12883599 REVERSE LENGTH=837	20.1.1	stress.biotic.respiratory burst					Respiratory burst oxidase homolog protein C GN=RBOHC OS=Solanum tuberosum (Potato) PE=1 SV=2	PREDICTED: LOW QUALITY PROTEIN: respiratory burst oxidase homolog protein C-like [Cucumis sativus]	PF08022,PF08414,PF08030,PF01794
Ce.956	c956.graph_c0	13.4686	32.2844	1.33737	0.00063273	up	AT4G29490	8e-155			| Metallopeptidase M24 family protein | chr4:14487943-14491321 FORWARD LENGTH=486	29.5	protein.degradation	[E]	Amino acid transport and metabolism	Molecular Function: hydrolase activity (GO:0016787);; Molecular Function: metal ion binding (GO:0046872);;	K14213|1e-167|cre:CHLREDRAFT_101282|hypothetical protein		Xaa-Pro dipeptidase (X-Pro dipeptidase) [Coccomyxa subellipsoidea C-169]	PF00557,PF05195
Ce.13325	c13325.graph_c0	0.135339	3.90825	4.32278	1.4313e-12	up	AT4G29990	2e-22			| Leucine-rich repeat transmembrane protein kinase protein | chr4:14665802-14669438 REVERSE LENGTH=876	30.2.1	signalling.receptor kinases.leucine rich repeat I	[RTKL]		Biological Process: metabolic process (GO:0008152);; Molecular Function: kinase activity (GO:0016301);; Molecular Function: organic cyclic compound binding (GO:0097159);; Molecular Function: heterocyclic compound binding (GO:1901363);;		Putative leucine-rich repeat receptor-like protein kinase At2g19210 (Precursor) GN=At2g19210 OS=Arabidopsis thaliana (Mouse-ear cress) PE=3 SV=1	cytochrome P450 [Coccomyxa subellipsoidea C-169]	PF00069,PF00560
Ce.3824	c3824.graph_c0	12.1296	30.7037	1.41437	0.000164066	up	AT4G32272	2e-42			| Nucleotide/sugar transporter family protein | chr4:15577195-15579689 REVERSE LENGTH=359	35.1	not assigned.no ontology			Cellular Component: membrane (GO:0016020);;		GDP-mannose transporter GONST1 GN=GONST1 OS=Arabidopsis thaliana (Mouse-ear cress) PE=1 SV=2	hypothetical protein CHLNCDRAFT_138818 [Chlorella variabilis]	PF03151
Ce.984	c984.graph_c0	1.64691	4.95403	1.63278	0.000536632	up	AT4G37110	1e-64			| Zinc-finger domain of monoamine-oxidase A repressor R1 | chr4:17484343-17486197 REVERSE LENGTH=417	35.2	not assigned.unknown						hypothetical protein COCSUDRAFT_59910 [Coccomyxa subellipsoidea C-169]	PF10497
Ce.1048	c1048.graph_c0	1.58893	7.31869	2.22666	2.8749e-07	up	AT4G38340	5e-12	RWP-RK/Nin-like		| Plant regulator RWP-RK family protein | chr4:17954710-17957828 FORWARD LENGTH=767	27.3.60	RNA.regulation of transcription.NIN-like bZIP-related family					Protein NLP2 OS=Oryza sativa subsp. japonica (Rice) PE=2 SV=2	hypothetical protein M569_08564, partial [Genlisea aurea]	PF02042,PF00564
Ce.14783	c14783.graph_c0	0.881361	3.02995	1.78046	0.00333112	up	AT4G38470	1e-14			| ACT-like protein tyrosine kinase family protein | chr4:17999432-18003551 FORWARD LENGTH=575	29.4	protein.postranslational modification	[RTKL]		Molecular Function: transferase activity, transferring phosphorus-containing groups (GO:0016772);; Molecular Function: organic cyclic compound binding (GO:0097159);; Molecular Function: heterocyclic compound binding (GO:1901363);;		Cysteine-rich receptor-like protein kinase 18 (Precursor) GN=CRK18 OS=Arabidopsis thaliana (Mouse-ear cress) PE=2 SV=2	hypothetical protein CHLNCDRAFT_49746 [Chlorella variabilis]	PF07714,PF01842
Ce.5758	c5758.graph_c0	2.10284	5.95676	1.56496	9.90054e-05	up	AT5G01660	3e-12			| CONTAINS InterPro DOMAIN/s: Galactose oxidase/kelch, beta-propeller (InterPro:IPR011043), Kelch repeat type 1 (	35.2	not assigned.unknown					F-box/kelch-repeat protein At1g16250 GN=At1g16250 OS=Arabidopsis thaliana (Mouse-ear cress) PE=2 SV=1	galactose oxidase [Coccomyxa subellipsoidea C-169]	PF10539,PF01344
Ce.3162	c3162.graph_c0	7.71483	18.2798	1.31842	0.000850436	up	AT5G02810	5e-21	Pseudo ARR-B/		PRR7, APRR7 | pseudo-response regulator 7 | chr5:638283-641461 REVERSE LENGTH=727	27.3.66	RNA.regulation of transcription.Psudo ARR transcription factor family	[T]	Signal transduction mechanisms	Biological Process: regulation of transcription, DNA-templated (GO:0006355);; Biological Process: signal transduction (GO:0007165);; Biological Process: circadian rhythm (GO:0007623);; Biological Process: response to red or far red light (GO:0009639);; Cellular Component: intracellular membrane-bounded organelle (GO:0043231);;		Two-component response regulator-like APRR7 GN=APRR7 OS=Arabidopsis thaliana (Mouse-ear cress) PE=2 SV=1	hypothetical protein COCSUDRAFT_64410 [Coccomyxa subellipsoidea C-169]	PF06203,PF00072
Ce.6132	c6132.graph_c0	239.345	555.151	1.29084	0.00414321	up	AT5G04180	4e-16			ATACA3, ACA3 | alpha carbonic anhydrase 3 | chr5:1147907-1149237 REVERSE LENGTH=277	8.3	TCA / org transformation.carbonic anhydrases	[P]	Inorganic ion transport and metabolism			Nectarin-2 (Precursor) GN=NEC3 OS=Nicotiana langsdorffii x Nicotiana sanderae (Ornamental tobacco) PE=1 SV=1	carbonic anhydrase, alpha type [Chlamydomonas reinhardtii]	PF00194
Ce.799	c799.graph_c0	3.05264	7.15511	1.29636	0.00308117	up	AT5G04620	8e-110			ATBIOF, BIOF | biotin F | chr5:1327292-1329934 FORWARD LENGTH=476	16.99	secondary metabolism.unspecified	[H]	Coenzyme transport and metabolism	Cellular Component: cytosol (GO:0005829);; Molecular Function: 8-amino-7-oxononanoate synthase activity (GO:0008710);; Biological Process: biotin biosynthetic process (GO:0009102);; Molecular Function: pyridoxal phosphate binding (GO:0030170);;		Long chain base biosynthesis protein 2b GN=T21J18_50 OS=Arabidopsis thaliana (Mouse-ear cress) PE=1 SV=1	PLP-dependent transferase [Coccomyxa subellipsoidea C-169]	PF00155
Ce.1822	c1822.graph_c0	10.8128	25.3098	1.30306	0.00109442	up	AT5G07360	2e-115			| Amidase family protein | chr5:2326925-2330011 REVERSE LENGTH=652	26.8	misc.nitrilases, *nitrile lyases, berberine bridge enzymes, reticuline oxidases, troponine reductases	[J]	Translation, ribosomal structure and biogenesis			Glutamyl-tRNA(Gln) amidotransferase subunit A, chloroplastic/mitochondrial (Precursor) GN=GATA OS=Vitis vinifera (Grape) PE=3 SV=1	amidase signature enzyme [Coccomyxa subellipsoidea C-169]	PF01425
Ce.7604	c7604.graph_c0	10.1148	29.6774	1.6271	3.43649e-06	up	AT5G08370	1e-115			AtAGAL2, AGAL2 | alpha-galactosidase 2 | chr5:2691116-2693441 REVERSE LENGTH=370	3.8.2	minor CHO metabolism.galactose.alpha-galactosidases			Molecular Function: alpha-galactosidase activity (GO:0004557);; Cellular Component: vacuole (GO:0005773);; Biological Process: carbohydrate metabolic process (GO:0005975);; Biological Process: fatty acid beta-oxidation (GO:0006635);; Biological Process: lipid transport (GO:0006869);; Biological Process: intra-Golgi vesicle-mediated transport (GO:0006891);; Biological Process: hormone-mediated sig…	K07407|1e-120|ath:AT3G56310|alpha-galactosidase, putative / melibiase, putative / alpha-D-galactoside galactohydrolase, putative (EC:3.2.1.22)	Alpha-galactosidase (Precursor) OS=Cyamopsis tetragonoloba (Guar) PE=1 SV=1	hypothetical protein CHLNCDRAFT_26028 [Chlorella variabilis]	PF02065
Ce.6840	c6840.graph_c0	19.385	55.7249	1.5993	5.41257e-06	up	AT5G09310	2e-12			| CONTAINS InterPro DOMAIN/s: Gamma-secretase aspartyl protease complex, presenilin enhancer-2 subunit (InterPro:	35.2	not assigned.unknown					Probable gamma-secretase subunit PEN-2 GN=At5g09310 OS=Arabidopsis thaliana (Mouse-ear cress) PE=2 SV=1	ctr family copper transporter [Coccomyxa subellipsoidea C-169]	PF10251
Ce.8243	c8243.graph_c0	5.00526	12.9944	1.44886	0.000119309	up	AT5G12370	6e-55			SEC10 | exocyst complex component sec10 | chr5:4003002-4008445 REVERSE LENGTH=820	31.4	cell.vesicle transport			Cellular Component: cytoplasm (GO:0005737);;		Exocyst complex component 5 GN=OSJNBb0001P17 OS=Oryza sativa subsp. japonica (Rice) PE=2 SV=1	Sec10-domain-containing protein [Coccomyxa subellipsoidea C-169]	PF07393
Ce.5698	c5698.graph_c0	3.05528	11.4098	1.97437	2.44428e-09	up	AT5G13550	2e-63			SULTR4;1 | sulfate transporter 4	34.6	transport.sulphate	[P]	Inorganic ion transport and metabolism	Biological Process: transport (GO:0006810);; Molecular Function: sulfate transmembrane transporter activity (GO:0015116);; Molecular Function: hydrolase activity (GO:0016787);; Cellular Component: plasma membrane part (GO:0044459);;		Proton/sulfate cotransporter 2 GN=SULTR2 OS=Chlamydomonas reinhardtii (Chlamydomonas smithii) PE=2 SV=1	Metallo-hydrolase/oxidoreductase [Coccomyxa subellipsoidea C-169]	PF01740,PF00916
Ce.7764	c7764.graph_c0	9.39939	20.2193	1.18084	0.00663005	up	AT5G19440	1e-44		1.0662	| NAD(P)-binding Rossmann-fold superfamily protein | chr5:6556493-6558123 FORWARD LENGTH=326	26.11.1	misc.alcohol dehydrogenases.cinnamyl alcohol dehydrogenase	[MG]				Cinnamoyl-CoA reductase 2 GN=CCR2 OS=Arabidopsis thaliana (Mouse-ear cress) PE=1 SV=1	NAD(P)-binding protein [Coccomyxa subellipsoidea C-169]	PF01370
Ce.5970	c5970.graph_c0	932.186	3200.64	1.85678	1.25429e-07	up	AT5G19760	2e-117			| Mitochondrial substrate carrier family protein | chr5:6679591-6681845 REVERSE LENGTH=298	34.9	transport.metabolite transporters at the mitochondrial membrane			Molecular Function: dicarboxylic acid transmembrane transporter activity (GO:0005310);; Cellular Component: cell wall (GO:0005618);; Cellular Component: mitochondrial inner membrane (GO:0005743);; Cellular Component: vacuolar membrane (GO:0005774);; Biological Process: glycolysis (GO:0006096);; Biological Process: dicarboxylic acid transport (GO:0006835);; Biological Process: mitochondrial transp…		Mitochondrial dicarboxylate/tricarboxylate transporter DTC GN=DTC OS=Arabidopsis thaliana (Mouse-ear cress) PE=1 SV=1	mitochondrial substrate carrier protein [Coccomyxa subellipsoidea C-169]	PF00153
Ce.8227	c8227.graph_c0	2.97498	8.57098	1.59411	2.38695e-05	up	AT5G20930	9e-24			TSL | Protein kinase superfamily protein | chr5:7098213-7102970 FORWARD LENGTH=688	29.4	protein.postranslational modification	[RTKL]		Molecular Function: transferase activity, transferring phosphorus-containing groups (GO:0016772);;	K08864|4e-32|ota:Ot13g01120|tousled-like kinase 2 (ISS)	Serine/threonine-protein kinase TOUSLED GN=F22D1.100 OS=Arabidopsis thaliana (Mouse-ear cress) PE=1 SV=1	tousled-like kinase 2 (ISS) [Ostreococcus tauri]	PF00069
Ce.4421	c4421.graph_c0	7.0598	16.816	1.32795	0.000692822	up	AT5G22620	2e-36			| phosphoglycerate/bisphosphoglycerate mutase family protein | chr5:7517731-7520223 REVERSE LENGTH=460	4.3.12	glycolysis.unclear/dually targeted.phosphoglycerate mutase	[G]	Carbohydrate transport and metabolism	Molecular Function: catalytic activity (GO:0003824);; Cellular Component: plastid (GO:0009536);;		Leucine-rich repeat extensin-like protein 3 (Precursor) GN=LRX3 OS=Arabidopsis thaliana (Mouse-ear cress) PE=1 SV=1	phosphoglycerate mutase-like protein [Coccomyxa subellipsoidea C-169]	PF00300
Ce.8314	c8314.graph_c0	0.766985	3.16409	2.08502	3.42941e-07	up	AT5G25180	2e-14			CYP71B14 | cytochrome P450, family 71, subfamily B, polypeptide 14 | chr5:8694630-8696221 REVERSE LENGTH=496	26.10	misc.cytochrome P450	[Q]	Secondary metabolites biosynthesis, transport and catabolism	Biological Process: metabolic process (GO:0008152);; Molecular Function: oxidoreductase activity (GO:0016491);; Molecular Function: transferase activity, transferring phosphorus-containing groups (GO:0016772);; Molecular Function: metal ion binding (GO:0046872);;		Cytochrome P450 71B14 GN=CYP71B14 OS=Arabidopsis thaliana (Mouse-ear cress) PE=2 SV=1	cytochrome P450 [Coccomyxa subellipsoidea C-169]	PF00067
Ce.3951	c3951.graph_c0	0.274379	3.82318	3.69076	6.88338e-15	up	AT5G26700	7e-17			| RmlC-like cupins superfamily protein | chr5:9308439-9309548 REVERSE LENGTH=213	20.2.99	stress.abiotic.unspecified					Rhicadhesin receptor (Precursor) GN=GER1 OS=Pisum sativum (Garden pea) PE=1 SV=2	predicted protein [Physcomitrella patens subsp. patens]	PF00190
Ce.9669	c9669.graph_c0	1.25929	3.12139	1.36905	0.00347559	up	AT5G26760	9e-06			| unknown protein; CONTAINS InterPro DOMAIN/s: Protein of unknown function DUF408 (InterPro:IPR007308); Has 35333	35.2	not assigned.unknown					Putative RNA polymerase II subunit B1 CTD phosphatase RPAP2 homolog GN=At5g26760 OS=Arabidopsis thaliana (Mouse-ear cress) PE=2 SV=1	hypothetical protein CHLNCDRAFT_139124 [Chlorella variabilis]	0
Ce.8935	c8935.graph_c0	2.30297	6.48691	1.55509	0.000157541	up	AT5G41210	3e-33			ATGSTT1, GST10, GSTT1 | glutathione S-transferase THETA 1 | chr5:16492550-16493884 REVERSE LENGTH=245	26.9	misc.glutathione S transferases	[O]	Posttranslational modification, protein turnover, chaperones		K00799|2e-48|ppp:PHYPADRAFT_222347|hypothetical protein	Glutathione S-transferase T1 GN=MEE6.28 OS=Arabidopsis thaliana (Mouse-ear cress) PE=2 SV=1	hypothetical protein SELMODRAFT_144252 [Selaginella moellendorffii]	PF02798
Ce.1122	c1122.graph_c0	5.44778	14.9043	1.52344	3.88233e-05	up	AT5G41760	4e-99			| Nucleotide-sugar transporter family protein | chr5:16706978-16709204 FORWARD LENGTH=340	34.2	transport.sugars	[GER]		Cellular Component: Golgi membrane (GO:0000139);; Biological Process: RNA splicing, via endonucleolytic cleavage and ligation (GO:0000394);; Molecular Function: sugar:hydrogen symporter activity (GO:0005351);; Molecular Function: CMP-N-acetylneuraminate transmembrane transporter activity (GO:0005456);; Biological Process: carbohydrate transport (GO:0008643);; Biological Process: methionine biosyn…		CMP-sialic acid transporter 1 GN=At5g41760 OS=Arabidopsis thaliana (Mouse-ear cress) PE=2 SV=1	putative CMP-sialic acid transporter [Coccomyxa subellipsoidea C-169]	PF04142
Ce.775	c775.graph_c0	2.81166	6.67301	1.3092	0.00545319	up	AT5G43080	7e-48			CYCA3;1 | Cyclin A3;1 | chr5:17293227-17294789 FORWARD LENGTH=355	31.3	cell.cycle	[D]	Cell cycle control, cell division, chromosome partitioning	Molecular Function: protein binding (GO:0005515);; Biological Process: cell proliferation (GO:0008283);; Biological Process: trichome morphogenesis (GO:0010090);; Biological Process: regulation of G2/M transition of mitotic cell cycle (GO:0010389);; Biological Process: DNA endoreduplication (GO:0042023);; Biological Process: proteasome-mediated ubiquitin-dependent protein catabolic process (GO:00…		Putative cyclin-A3-1 GN=CYCA3-1 OS=Arabidopsis thaliana (Mouse-ear cress) PE=3 SV=1	A/B/D/E cyclin [Coccomyxa subellipsoidea C-169]	PF00134,PF02984
Ce.4739	c4739.graph_c0	5.41868	20.9606	2.02406	1.01371e-09	up	AT5G43940	4e-11			HOT5 | GroES-like zinc-binding dehydrogenase family protein | chr5:17684265-17686379 FORWARD LENGTH=391	26.11	misc.alcohol dehydrogenases	[ER]				Alcohol dehydrogenase class-3 OS=Pisum sativum (Garden pea) PE=1 SV=1	GroES-like protein [Coccomyxa subellipsoidea C-169]	PF00107,PF08240
Ce.2243	c2243.graph_c0	4.93606	12.3967	1.3947	0.00086394	up	AT5G44635	1e-85			MCM6 | minichromosome maintenance (MCM2/3/5) family protein | chr5:18006431-18010542 REVERSE LENGTH=831	28.1	DNA.synthesis/chromatin structure	[L]	Replication, recombination and repair	Molecular Function: nucleotide binding (GO:0000166);; Molecular Function: protein binding (GO:0005515);; Biological Process: DNA unwinding involved in DNA replication (GO:0006268);; Molecular Function: nucleoside-triphosphatase activity (GO:0017111);;	K02542|1e-85|olu:OSTLU_39655|hypothetical protein	Protein PROLIFERA GN=PRL OS=Arabidopsis thaliana (Mouse-ear cress) PE=1 SV=2	hypothetical protein CHLNCDRAFT_28165 [Chlorella variabilis]	PF00493
Ce.10157	c10157.graph_c0	1.81877	5.12063	1.53471	0.00294071	up	AT5G49730	4e-21			ATFRO6, FRO6 | ferric reduction oxidase 6 | chr5:20201355-20204455 REVERSE LENGTH=738	15.1	metal handling.acquisition			Cellular Component: membrane (GO:0016020);; Molecular Function: oxidoreductase activity (GO:0016491);; Cellular Component: cell part (GO:0044464);;		Ferric reduction oxidase 6 GN=FRO6 OS=Arabidopsis thaliana (Mouse-ear cress) PE=2 SV=1	hypothetical protein COCSUDRAFT_64970 [Coccomyxa subellipsoidea C-169]	PF01794,PF08022,PF08030
Ce.5881	c5881.graph_c0	24.4995	77.4239	1.73692	5.92053e-07	up	AT5G50110	1e-52			| S-adenosyl-L-methionine-dependent methyltransferases superfamily protein | chr5:20373515-20376068 FORWARD LENGT	29.2.2.3.3	protein.synthesis.ribosome biogenesis.Pre-rRNA processing and modifications.methylotransferases	[R]	General function prediction only	Biological Process: rRNA processing (GO:0006364);; Molecular Function: methyltransferase activity (GO:0008168);; Cellular Component: plastid (GO:0009536);; Biological Process: methylation (GO:0032259);;		Protein tesmin/TSO1-like CXC 7 GN=TCX7 OS=Arabidopsis thaliana (Mouse-ear cress) PE=1 SV=1	hypothetical protein CHLNCDRAFT_133853 [Chlorella variabilis]	PF02527
Ce.5263	c5263.graph_c0	10.022	28.5425	1.5853	6.93271e-06	up	AT5G50160	3e-38			ATFRO8, FRO8 | ferric reduction oxidase 8 | chr5:20415832-20418582 FORWARD LENGTH=728	15.1	metal handling.acquisition			Cellular Component: intracellular membrane-bounded organelle (GO:0043231);; Biological Process: cellular metabolic process (GO:0044237);; Biological Process: single-organism metabolic process (GO:0044710);; Biological Process: organic substance metabolic process (GO:0071704);;		Ferric reduction oxidase 8, mitochondrial (Precursor) GN=FRO8 OS=Arabidopsis thaliana (Mouse-ear cress) PE=2 SV=1	hypothetical protein COCSUDRAFT_64970 [Coccomyxa subellipsoidea C-169]	PF01794,PF08022,PF08030
Ce.9767	c9767.graph_c0	1.29137	3.51103	1.50418	0.000352407	up	AT5G51340	1e-10			| Tetratricopeptide repeat (TPR)-like superfamily protein | chr5:20863594-20867171 FORWARD LENGTH=726	35.2	not assigned.unknown				K11266|3e-34|ppp:PHYPADRAFT_191301|hypothetical protein	Formin-like protein 5 GN=P0453E05.107 OS=Oryza sativa subsp. japonica (Rice) PE=2 SV=2	hypothetical protein COCSUDRAFT_45500 [Coccomyxa subellipsoidea C-169]	0
Ce.2628	c2628.graph_c0	10.5481	41.8616	2.0649	2.09619e-10	up	AT5G53050	5e-55			| alpha/beta-Hydrolases superfamily protein | chr5:21510534-21513432 REVERSE LENGTH=396	35.1	not assigned.no ontology					Lysine-rich arabinogalactan protein 19 (Precursor) GN=AGP19 OS=Arabidopsis thaliana (Mouse-ear cress) PE=2 SV=2	alpha/beta-hydrolase [Coccomyxa subellipsoidea C-169]	PF00561
Ce.1133	c1133.graph_c0	4.06343	11.7468	1.60121	1.33933e-05	up	AT5G59740	1e-80			| UDP-N-acetylglucosamine (UAA) transporter family | chr5:24070310-24072747 REVERSE LENGTH=344	29.4	protein.postranslational modification	[GER]		Cellular Component: membrane (GO:0016020);;		UDP-galactose/UDP-glucose transporter 5B GN=At5g59740 OS=Arabidopsis thaliana (Mouse-ear cress) PE=2 SV=1	hypothetical protein CHLNCDRAFT_31039 [Chlorella variabilis]	PF08449
Ce.11246	c11246.graph_c0	0.82895	2.80592	1.75857	0.00425794	up	AT5G61460	3e-22			MIM, ATRAD18, SMC6B | P-loop containing nucleoside triphosphate hydrolases superfamily protein | chr5:24714551-247	31.2	cell.division	[D]	Cell cycle control, cell division, chromosome partitioning	Biological Process: double-strand break repair via homologous recombination (GO:0000724);; Biological Process: DNA replication (GO:0006260);; Biological Process: regulation of transcription, DNA-templated (GO:0006355);; Biological Process: sister chromatid cohesion (GO:0007062);; Biological Process: meiosis (GO:0007126);; Biological Process: response to X-ray (GO:0010165);; Biological Process: ge…			hypothetical protein CHLNCDRAFT_138916 [Chlorella variabilis]	PF02463
Ce.10631	c10631.graph_c0	1.81712	4.28313	1.29855	0.00697212	up	AT5G62410	1e-142			SMC2, TTN3, ATCAP-E1, ATSMC4 | structural maintenance of chromosomes 2 | chr5:25056308-25062436 FORWARD LENGTH=117	28.1	DNA.synthesis/chromatin structure	[D]	Cell cycle control, cell division, chromosome partitioning	Cellular Component: chromosome (GO:0005694);; Biological Process: chromosome segregation (GO:0007059);; Biological Process: cell cycle process (GO:0022402);; Biological Process: chromosome condensation (GO:0030261);;	K06674|1e-167|vvi:100245029|hypothetical protein LOC100245029	Structural maintenance of chromosomes protein 2-1 OS=Arabidopsis thaliana (Mouse-ear cress) PE=2 SV=2	RecF/RecN/SMC protein [Coccomyxa subellipsoidea C-169]	PF02463,PF06470
Ce.9817	c9817.graph_c0	1.27686	5.00095	1.95665	0.000697834	up	AT5G63650	1e-22			SNRK2-5, SNRK2	29.4	protein.postranslational modification	[RTKL]			K14498|3e-40|vcn:VOLCADRAFT_79910|sac3	Serine/threonine-protein kinase SAPK2 GN=P0594D10.134 OS=Oryza sativa subsp. japonica (Rice) PE=1 SV=1	Snf1-like protein kinase [Volvox carteri f. nagariensis]	PF00069
Ce.4530	c4530.graph_c0	8.86137	30.7276	1.86854	2.12227e-08	up	AT5G65760	1e-99			| Serine carboxypeptidase S28 family protein | chr5:26308289-26310891 FORWARD LENGTH=515	29.5	protein.degradation			Molecular Function: serine-type peptidase activity (GO:0008236);; Biological Process: macromolecule metabolic process (GO:0043170);; Biological Process: primary metabolic process (GO:0044238);;	K01285|1e-177|vcn:VOLCADRAFT_70104|hypothetical protein	Probable serine protease EDA2 (Precursor) GN=EDA2 OS=Arabidopsis thaliana (Mouse-ear cress) PE=2 SV=2	hypothetical protein CHLNCDRAFT_144962 [Chlorella variabilis]	PF05577
Ce.5582	c5582.graph_c0	11.8184	75.2123	2.74619	0	up	AT5G65950	4e-41			| FUNCTIONS IN: molecular_function unknown; INVOLVED IN: biological_process unknown; LOCATED IN: cellular_compone	35.2	not assigned.unknown					Formin-like protein 5 GN=P0453E05.107 OS=Oryza sativa subsp. japonica (Rice) PE=2 SV=2	hypothetical protein COCSUDRAFT_68140 [Coccomyxa subellipsoidea C-169]	PF07919,PF11817
Ce.6791	c6791.graph_c0	25.9878	132.945	2.42958	1.95399e-14	up								[C]	Energy production and conversion		K03839|4e-41|olu:OSTLU_87975|hypothetical protein	Flavodoxin OS=Chondrus crispus (Carragheen moss) PE=1 SV=1	flavodoxin IsiB [Coccomyxa subellipsoidea C-169]
Ce.6627	c6627.graph_c0	1.95742	239.978	6.96559	0	up								[C]	Energy production and conversion	Molecular Function: iron ion binding (GO:0005506);; Molecular Function: electron carrier activity (GO:0009055);; Cellular Component: chloroplast thylakoid lumen (GO:0009543);; Biological Process: photosynthesis (GO:0015979);; Molecular Function: heme binding (GO:0020037);; Biological Process: electron transport chain (GO:0022900);;		Cytochrome c6 GN=petJ OS=Chlorolobion braunii (Green alga) PE=1 SV=1	cytochrome c6 precursor [Pediastrum duplex]
Ce.12834	c12834.graph_c0	0.830051	2.31551	1.52158	0.00345653	up								[D]	Cell cycle control, cell division, chromosome partitioning			Formin-like protein 3 OS=Oryza sativa subsp. japonica (Rice) PE=2 SV=2	hypothetical protein UM00766.1 [Ustilago maydis 521]
Ce.1237	c1237.graph_c0	1.57773	17.0282	3.49352	0	up								[D]	Cell cycle control, cell division, chromosome partitioning			Leucine-rich repeat extensin-like protein 5 (Precursor) GN=LRX5 OS=Arabidopsis thaliana (Mouse-ear cress) PE=2 SV=2	predicted protein [Chlamydomonas reinhardtii]
Ce.7708	c7708.graph_c0	12.5297	30.3775	1.35153	0.00049877	up								[E]	Amino acid transport and metabolism				glyoxalase/bleomycin resistance protein/dioxygenase [Magnaporthe oryzae 70-15]
Ce.4647	c4647.graph_c0	4.83344	10.461	1.18648	0.00707927	up								[G]	Carbohydrate transport and metabolism		K01053|4e-42|ppp:PHYPADRAFT_63780|hypothetical protein		gluconolactonase precursor [Metarhizium acridum CQMa 102]
Ce.7825	c7825.graph_c0	8.97626	20.7832	1.28525	0.00140949	up								[G]	Carbohydrate transport and metabolism			Formin-like protein 14 GN=FH14 OS=Arabidopsis thaliana (Mouse-ear cress) PE=3 SV=3	hypothetical protein COCSUDRAFT_47480 [Coccomyxa subellipsoidea C-169]
Ce.9062	c9062.graph_c0	1.5092	7.40336	2.35174	2.83905e-11	up								[G]	Carbohydrate transport and metabolism	Molecular Function: catalytic activity (GO:0003824);;		Leucine-rich repeat extensin-like protein 5 (Precursor) GN=LRX5 OS=Arabidopsis thaliana (Mouse-ear cress) PE=2 SV=2	hypothetical protein COCSUDRAFT_46570 [Coccomyxa subellipsoidea C-169]
Ce.9418	c9418.graph_c0	1.67446	3.95204	1.30429	0.00374744	up								[GEPR]		Molecular Function: transporter activity (GO:0005215);; Biological Process: transport (GO:0006810);; Cellular Component: membrane (GO:0016020);;		Formin-like protein 5 GN=P0453E05.107 OS=Oryza sativa subsp. japonica (Rice) PE=2 SV=2	MFS general substrate transporter, partial [Coccomyxa subellipsoidea C-169]
Ce.7809	c7809.graph_c0	7.19297	24.5817	1.84693	3.79279e-08	up								[I]	Lipid transport and metabolism		K13621|0.0|vcn:VOLCADRAFT_83033|hypothetical protein		diacylglyceryl-N,N,N-trimethylhomoserine synthesis protein [Coccomyxa subellipsoidea C-169]
Ce.7426	c7426.graph_c0	3.89689	20.2796	2.45156	2.43139e-14	up								[J]	Translation, ribosomal structure and biogenesis				predicted protein [Clavispora lusitaniae ATCC 42720]
Ce.6219	c6219.graph_c0	78.9112	220.931	1.56184	1.36246e-05	up								[M]	Cell wall/membrane/envelope biogenesis			Fasciclin-like arabinogalactan protein 12 (Precursor) GN=FLA12 OS=Arabidopsis thaliana (Mouse-ear cress) PE=2 SV=2	FAS1 domain-containing protein [Coccomyxa subellipsoidea C-169]
Ce.6378	c6378.graph_c0	46.5734	131.655	1.57522	8.77972e-06	up								[M]	Cell wall/membrane/envelope biogenesis			Fasciclin-like arabinogalactan protein 12 (Precursor) GN=FLA12 OS=Arabidopsis thaliana (Mouse-ear cress) PE=2 SV=2	FAS1 domain-containing protein [Coccomyxa subellipsoidea C-169]
Ce.7400	c7400.graph_c0	12.9604	45.2232	1.87801	1.6183e-08	up								[M]	Cell wall/membrane/envelope biogenesis				hypothetical protein CHLNCDRAFT_58529 [Chlorella variabilis]
Ce.6583	c6583.graph_c0	2.06986	136.143	6.09105	0	up								[M]	Cell wall/membrane/envelope biogenesis				hypothetical protein BAUCODRAFT_32482 [Baudoinia compniacensis UAMH 10762]
Ce.9752	c9752.graph_c0	1.58224	4.01682	1.40026	0.0034603	up								[P]	Inorganic ion transport and metabolism		K01673|2e-25|vcn:VOLCADRAFT_61240|hypothetical protein		carbonic anhydrase [Coccomyxa subellipsoidea C-169]
Ce.1941	c1941.graph_c0	0.484505	1.82963	1.8829	0.00559454	up								[P]	Inorganic ion transport and metabolism		K01113|1e-07|cre:CHLREDRAFT_196515|PHOD		predicted protein [Micromonas pusilla CCMP1545]
Ce.15240	c15240.graph_c0	0.2978	2.38882	2.86917	5.95069e-07	up								[P]	Inorganic ion transport and metabolism		K01113|2e-43|cre:CHLREDRAFT_196515|PHOD		hypothetical protein GUITHDRAFT_121268 [Guillardia theta CCMP2712]
Ce.8234	c8234.graph_c0	8.3374	19.5049	1.29974	0.0011796	up								[Q]	Secondary metabolites biosynthesis, transport and catabolism				N-acetyltransferase, putative [Neosartorya fischeri NRRL 181]
Ce.6671	c6671.graph_c0	30.782	76.6151	1.39212	0.000306299	up								[Q]	Secondary metabolites biosynthesis, transport and catabolism				alpha/beta-hydrolase [Coccomyxa subellipsoidea C-169]
Ce.7526	c7526.graph_c0	13.8654	34.8844	1.40559	0.000190533	up								[QR]		Biological Process: metabolic process (GO:0008152);;		Tocopherol O-methyltransferase, chloroplastic (Precursor) GN=F13O11.27 OS=Arabidopsis thaliana (Mouse-ear cress) PE=2 SV=2	S-adenosyl-L-methionine-dependent methyltransferase [Coccomyxa subellipsoidea C-169]
Ce.8127	c8127.graph_c0	4.20885	9.06927	1.1786	0.00958759	up								[R]	General function prediction only
Ce.3320	c3320.graph_c1	28.4085	60.4613	1.16603	0.00958076	up								[S]	Function unknown		K09958|1e-54|rcu:RCOM_2065630|hypothetical protein		Putative uncharacterized protein [Chondrus crispus]
Ce.3340	c3340.graph_c0	9.47205	20.6455	1.19949	0.00489965	up								[S]	Function unknown			Vegetative cell wall protein gp1 (Precursor) GN=GP1 OS=Chlamydomonas reinhardtii (Chlamydomonas smithii) PE=2 SV=1	hypothetical protein COCSUDRAFT_48484 [Coccomyxa subellipsoidea C-169]
Ce.8922	c8922.graph_c0	3.15971	7.67941	1.3415	0.00456958	up								[S]	Function unknown				hypothetical protein W97_01358 [Coniosporium apollinis CBS 100218]
Ce.3123	c3123.graph_c0	10.1783	27.0845	1.48772	4.35733e-05	up								[S]	Function unknown		K07034|3e-16|ota:Ot03g02450|Gpr1 family protein (ISS)		hypothetical protein COCSUDRAFT_65361 [Coccomyxa subellipsoidea C-169]
Ce.8825	c8825.graph_c0	2.52695	8.47384	1.81189	4.90208e-07	up								[S]	Function unknown				conserved proline-rich protein [Aspergillus clavatus NRRL 1]
Ce.6113	c6113.graph_c0	58.7	843.041	3.91811	0	up								[S]	Function unknown				hypothetical protein RO3G_00735 [Rhizopus delemar RA 99-880]
Ce.8265	c8265.graph_c0	5.02863	12.1012	1.33272	0.00233636	up								[T]	Signal transduction mechanisms	Molecular Function: protein kinase activity (GO:0004672);; Biological Process: signal transduction (GO:0007165);; Biological Process: phosphorylation (GO:0016310);;		Formin-like protein 3 OS=Oryza sativa subsp. japonica (Rice) PE=2 SV=2	hypothetical protein COCSUDRAFT_49303 [Coccomyxa subellipsoidea C-169]
Ce.2726	c2726.graph_c0	0.683133	3.15566	2.24281	3.52898e-08	up										Biological Process: DNA replication (GO:0006260);;			putative replication initiation protein A [Metarhizium anisopliae]
Ce.19151	c19151.graph_c0	0.365093	2.24868	2.53125	1.4736e-05	up										Biological Process: modulation by virus of host morphology or physiology (GO:0019048);;			predicted protein [Populus trichocarpa]
Ce.11593	c11593.graph_c0	0.607971	3.01269	2.31479	4.4969e-07	up										Cellular Component: membrane (GO:0016020);; Biological Process: primary metabolic process (GO:0044238);; Biological Process: organic substance metabolic process (GO:0071704);;		Vegetative cell wall protein gp1 (Precursor) GN=GP1 OS=Chlamydomonas reinhardtii (Chlamydomonas smithii) PE=2 SV=1	hydroxyproline-rich glycoprotein DZ-HRGP [Volvox carteri f. nagariensis]
Ce.2480	c2480.graph_c0	629.349	2087.96	1.80723	2.39509e-07	up										Cellular Component: ribosome (GO:0005840);; Biological Process: transport (GO:0006810);; Cellular Component: plastid (GO:0009536);;		Uncharacterized protein ORF91 OS=Phalaenopsis aphrodite subsp. formosana (Moth orchid) PE=4 SV=1	Cell wall-associated hydrolase, partial [Medicago truncatula]
Ce.9358	c9358.graph_c0	1.88388	8.0099	2.13678	2.7348e-08	up										Molecular Function: catalytic activity (GO:0003824);; Molecular Function: binding (GO:0005488);; Biological Process: cellular process (GO:0009987);; Biological Process: primary metabolic process (GO:0044238);; Biological Process: organic substance metabolic process (GO:0071704);;		Classical arabinogalactan protein 9 (Precursor) GN=AGP9 OS=Arabidopsis thaliana (Mouse-ear cress) PE=1 SV=2	hypothetical protein COCSUDRAFT_61290 [Coccomyxa subellipsoidea C-169]
Ce.1819	c1819.graph_c0	43.4674	113.053	1.45572	0.000114739	up										Molecular Function: DNA binding (GO:0003677);; Biological Process: transcription, DNA-templated (GO:0006351);;	K09060|6e-09|pop:POPTR_1111598|hypothetical protein	Transcriptional activator TAF-1 (Fragment) GN=TAF1 OS=Nicotiana tabacum (Common tobacco) PE=2 SV=1	hypothetical protein COCSUDRAFT_57232 [Coccomyxa subellipsoidea C-169]
Ce.4062	c4062.graph_c0	0.396225	6.20108	3.85676	1.11022e-16	up										Molecular Function: peptidase activity (GO:0008233);;			hypothetical protein COCSUDRAFT_58606 [Coccomyxa subellipsoidea C-169]
Ce.6001	c6001.graph_c0	778.927	1749.58	1.24446	0.00701224	up										Molecular Function: structural constituent of ribosome (GO:0003735);; Cellular Component: ribosome (GO:0005840);; Biological Process: translation (GO:0006412);;			hypothetical protein M569_00228 [Genlisea aurea]
Ce.6163	c6163.graph_c0	132.25	423.806	1.75686	3.0414e-07	up												Carotene biosynthesis-related protein CBR, chloroplastic (Precursor) GN=CBR OS=Dunaliella bardawil (Green alga) PE=1 SV=1	hypothetical protein COCSUDRAFT_60029 [Coccomyxa subellipsoidea C-169]
Ce.5528	c5528.graph_c0	4.56327	10.6551	1.29695	0.00123656	up												Extensin (Precursor) GN=HRGPNT3 OS=Nicotiana tabacum (Common tobacco) PE=2 SV=1	hypothetical protein EMIHUDRAFT_98128 [Emiliania huxleyi CCMP1516]
Ce.2196	c2196.graph_c0	5.78056	14.5272	1.40221	0.000252531	up												Formin-like protein 14 GN=FH14 OS=Arabidopsis thaliana (Mouse-ear cress) PE=3 SV=3	YALI0C10450p [Yarrowia lipolytica]
Ce.6187	c6187.graph_c0	70.4914	188.124	1.4931	8.16083e-05	up												Formin-like protein 14 GN=FH14 OS=Arabidopsis thaliana (Mouse-ear cress) PE=3 SV=3	hypothetical protein NGA_0225800 [Nannochloropsis gaditana CCMP526]
Ce.1521	c1521.graph_c0	0.946576	7.23519	2.99509	0	up												Formin-like protein 18 (Precursor) GN=B1160F02.7 OS=Oryza sativa subsp. japonica (Rice) PE=2 SV=1	hypothetical protein CLUG_04845 [Clavispora lusitaniae ATCC 42720]
Ce.13156	c13156.graph_c0	0.134499	3.85911	4.58242	0	up												Formin-like protein 18 (Precursor) GN=B1160F02.7 OS=Oryza sativa subsp. japonica (Rice) PE=2 SV=1	hypothetical protein STEHIDRAFT_135504 [Stereum hirsutum FP-91666 SS1]
Ce.5858	c5858.graph_c0	7.33363	15.5442	1.15976	0.00936089	up												Formin-like protein 19 GN=FH19 OS=Arabidopsis thaliana (Mouse-ear cress) PE=2 SV=1	CDC10 cell division cycle 10 homolog [Nannochloris bacillaris]
Ce.8538	c8538.graph_c0	4.56983	10.7483	1.29922	0.00406898	up												Formin-like protein 20 GN=MBK20.20/MBK20.21 OS=Arabidopsis thaliana (Mouse-ear cress) PE=2 SV=3	unnamed protein product [Arabidopsis thaliana]
Ce.2430	c2430.graph_c0	1.29641	3.13768	1.33107	0.00914462	up												Formin-like protein 20 GN=MBK20.20/MBK20.21 OS=Arabidopsis thaliana (Mouse-ear cress) PE=2 SV=3	hypothetical protein CHLREDRAFT_142653 [Chlamydomonas reinhardtii]
Ce.9054	c9054.graph_c0	1.71499	4.0477	1.30007	0.00716688	up												Formin-like protein 5 GN=P0453E05.107 OS=Oryza sativa subsp. japonica (Rice) PE=2 SV=2	hypothetical protein VOLCADRAFT_107620 [Volvox carteri f. nagariensis]
Ce.6909	c6909.graph_c0	33.0127	87.0328	1.4745	5.6802e-05	up												Formin-like protein 6 OS=Oryza sativa subsp. japonica (Rice) PE=2 SV=2	Os02g0557000 [Oryza sativa Japonica Group]
Ce.10755	c10755.graph_c0	1.09464	3.0221	1.49897	0.00938482	up												Leucine-rich repeat extensin-like protein 5 (Precursor) GN=LRX5 OS=Arabidopsis thaliana (Mouse-ear cress) PE=2 SV=2	hypothetical protein COCSUDRAFT_64098 [Coccomyxa subellipsoidea C-169]
Ce.2442	c2442.graph_c0	0.313005	5.56235	4.05333	0	up												Leucine-rich repeat extensin-like protein 5 (Precursor) GN=LRX5 OS=Arabidopsis thaliana (Mouse-ear cress) PE=2 SV=2	predicted protein [Physcomitrella patens subsp. patens]
Ce.4097	c4097.graph_c0	2.01922	8.64653	2.15341	4.88879e-09	up												Lysine-rich arabinogalactan protein 18 (Precursor) GN=AGP18 OS=Arabidopsis thaliana (Mouse-ear cress) PE=2 SV=1	hypothetical protein CHLNCDRAFT_144879 [Chlorella variabilis]
Ce.12073	c12073.graph_c0	1.19328	3.71951	1.6657	0.00216595	up												Pollen-specific leucine-rich repeat extensin-like protein 1 (Precursor) GN=PEX1 OS=Arabidopsis thaliana (Mouse-ear cress) PE=2 SV=1	hypothetical protein COCSUDRAFT_43201 [Coccomyxa subellipsoidea C-169]
Ce.6778	c6778.graph_c0	16.1398	44.9771	1.55354	1.29272e-05	up												Proline-rich receptor-like protein kinase PERK2 GN=PERK2 OS=Arabidopsis thaliana (Mouse-ear cress) PE=2 SV=3	predicted protein [Populus trichocarpa]
Ce.6144	c6144.graph_c0	135.409	548.537	2.09501	1.30436e-10	up												Proline-rich receptor-like protein kinase PERK8 GN=PERK8 OS=Arabidopsis thaliana (Mouse-ear cress) PE=1 SV=1	Pc06g00720 [Penicillium chrysogenum Wisconsin 54-1255]
Ce.2830	c2830.graph_c0	26.6989	72.4443	1.51599	2.62984e-05	up												Proline-rich receptor-like protein kinase PERK9 GN=PERK9 OS=Arabidopsis thaliana (Mouse-ear cress) PE=2 SV=1	TPA: hypothetical protein ZEAMMB73_784009, partial [Zea mays]
Ce.7266	c7266.graph_c0	15.8855	34.8115	1.20804	0.00489706	up												Vegetative cell wall protein gp1 (Precursor) GN=GP1 OS=Chlamydomonas reinhardtii (Chlamydomonas smithii) PE=2 SV=1	hypothetical protein COCSUDRAFT_60820 [Coccomyxa subellipsoidea C-169]
Ce.6898	c6898.graph_c0	27.4752	63.2534	1.27941	0.00178087	up												Vegetative cell wall protein gp1 (Precursor) GN=GP1 OS=Chlamydomonas reinhardtii (Chlamydomonas smithii) PE=2 SV=1	hypothetical protein COCSUDRAFT_67415 [Coccomyxa subellipsoidea C-169]
Ce.8857	c8857.graph_c0	0.939002	5.52238	2.60102	1.42131e-12	up												Vegetative cell wall protein gp1 (Precursor) GN=GP1 OS=Chlamydomonas reinhardtii (Chlamydomonas smithii) PE=2 SV=1	hypothetical protein SELMODRAFT_437802 [Selaginella moellendorffii]
Ce.3843	c3843.graph_c0	1.92255	12.841	2.80301	0	up												Vegetative cell wall protein gp1 (Precursor) GN=GP1 OS=Chlamydomonas reinhardtii (Chlamydomonas smithii) PE=2 SV=1	hypothetical protein H072_2761 [Dactylellina haptotyla CBS 200.50]
Ce.2893	c2893.graph_c0	20.8468	144.309	2.86762	0	up												Vegetative cell wall protein gp1 (Precursor) GN=GP1 OS=Chlamydomonas reinhardtii (Chlamydomonas smithii) PE=2 SV=1	hypothetical protein COCSUDRAFT_42167 [Coccomyxa subellipsoidea C-169]
Ce.5930	c5930.graph_c1	0.24662	20.8175	6.23671	0	up											K03924|7e-36|olu:OSTLU_33673|hypothetical protein		predicted protein [Ostreococcus lucimarinus CCE9901]
Ce.13933	c13933.graph_c0	0.594717	2.64215	2.0948	0.00118185	up													acid phosphatase/Vanadium-dependent haloperoxidase [Coccomyxa subellipsoidea C-169]
Ce.4162	c4162.graph_c0	558.824	1536.63	1.53641	9.06909e-05	up													Cell wall-associated hydrolase, partial [Medicago truncatula]
Ce.1044	c1044.graph_c0	0.598764	5.42752	3.1906	5.55112e-16	up													fibronectin type III domain protein [Colletotrichum orbiculare MAFF 240422]
Ce.4930	c4930.graph_c0	7.09993	15.7534	1.22382	0.00356383	up													galactose oxidase [Coccomyxa subellipsoidea C-169]
Ce.9477	c9477.graph_c0	1.28882	5.77438	2.20949	1.02181e-08	up													glycoside-hydrolase-like protein [Chlamydomonas reinhardtii]
Ce.7794	c7794.graph_c0	12.8898	29.595	1.27343	0.00165163	up													hydrophobin-like protein [Beauveria bassiana ARSEF 2860]
Ce.3545	c3545.graph_c0	0.566609	4.62634	3.05112	2.22045e-15	up													hypothetical low complexity protein [Aspergillus clavatus NRRL 1]
Ce.5707	c5707.graph_c0	802.02	1865.98	1.29525	0.00351386	up													hypothetical protein (mitochondrion) [Vicia faba]
Ce.6319	c6319.graph_c0	78.4431	189.327	1.348	0.000856484	up													hypothetical protein AURANDRAFT_6678, partial [Aureococcus anophagefferens]
Ce.934	c934.graph_c0	1.87149	6.23584	1.7802	5.23862e-05	up													hypothetical protein CHLNCDRAFT_133204 [Chlorella variabilis]
Ce.269	c269.graph_c0	0.704678	2.80113	1.97758	0.000538455	up													hypothetical protein CHLNCDRAFT_141692 [Chlorella variabilis]
Ce.7767	c7767.graph_c0	1.44715	41.1013	4.85136	0	up													hypothetical protein CHLNCDRAFT_54289 [Chlorella variabilis]
Ce.9447	c9447.graph_c0	2.9213	7.03363	1.33519	0.00171513	up													hypothetical protein CHLREDRAFT_192211 [Chlamydomonas reinhardtii]
Ce.863	c863.graph_c0	1.96846	9.0576	2.19329	1.50469e-05	up													hypothetical protein CHLREDRAFT_192211 [Chlamydomonas reinhardtii]
Ce.3520	c3520.graph_c0	1.00024	3.25054	1.71741	0.00214456	up													hypothetical protein CLUG_03277 [Clavispora lusitaniae ATCC 42720]
Ce.3905	c3905.graph_c0	1.30343	4.47466	1.83092	6.69283e-06	up													hypothetical protein COCSUDRAFT_34113 [Coccomyxa subellipsoidea C-169]
Ce.12556	c12556.graph_c0	0.601032	1.78668	1.60272	0.00315354	up													hypothetical protein COCSUDRAFT_39504 [Coccomyxa subellipsoidea C-169]
Ce.8112	c8112.graph_c0	5.21461	23.4159	2.23976	4.6142e-12	up													hypothetical protein COCSUDRAFT_42448 [Coccomyxa subellipsoidea C-169]
Ce.2161	c2161.graph_c0	313.084	897.758	1.59678	1.40651e-05	up													hypothetical protein COCSUDRAFT_44244 [Coccomyxa subellipsoidea C-169]
Ce.3474	c3474.graph_c0	1.11138	4.25176	1.97396	3.91445e-06	up													hypothetical protein COCSUDRAFT_47573 [Coccomyxa subellipsoidea C-169]
Ce.4861	c4861.graph_c0	7.55324	19.8754	1.46988	6.52916e-05	up													hypothetical protein COCSUDRAFT_53217 [Coccomyxa subellipsoidea C-169]
Ce.1040	c1040.graph_c0	8.54751	28.2044	1.7957	1.29515e-07	up													hypothetical protein COCSUDRAFT_56269 [Coccomyxa subellipsoidea C-169]
Ce.10072	c10072.graph_c0	1.6824	5.01754	1.63872	3.03303e-05	up													hypothetical protein COCSUDRAFT_56427 [Coccomyxa subellipsoidea C-169]
Ce.17602	c17602.graph_c0	0.334176	2.24464	2.73177	1.43269e-09	up													hypothetical protein COCSUDRAFT_57736 [Coccomyxa subellipsoidea C-169]
Ce.12829	c12829.graph_c0	0.451129	2.43013	2.41303	6.95567e-07	up													hypothetical protein COCSUDRAFT_58250 [Coccomyxa subellipsoidea C-169]
Ce.12944	c12944.graph_c0	0.723756	2.648	1.8507	0.00426024	up													hypothetical protein COCSUDRAFT_58528 [Coccomyxa subellipsoidea C-169]
Ce.7336	c7336.graph_c0	12.8237	33.2179	1.44863	8.66047e-05	up													hypothetical protein COCSUDRAFT_59845 [Coccomyxa subellipsoidea C-169]
Ce.8094	c8094.graph_c0	3.80552	36.3256	3.31192	0	up													hypothetical protein COCSUDRAFT_61133 [Coccomyxa subellipsoidea C-169]
Ce.7967	c7967.graph_c0	4.15831	23.2883	2.54607	8.35998e-14	up													hypothetical protein COCSUDRAFT_63637 [Coccomyxa subellipsoidea C-169]
Ce.6192	c6192.graph_c0	128.365	422.132	1.79407	1.25849e-07	up													hypothetical protein COCSUDRAFT_63901 [Coccomyxa subellipsoidea C-169]
Ce.8200	c8200.graph_c0	5.01576	11.5356	1.27168	0.0029334	up													hypothetical protein COCSUDRAFT_67942 [Coccomyxa subellipsoidea C-169]
Ce.5804	c5804.graph_c1	41.6155	95.3734	1.273	0.00212162	up													hypothetical protein GUITHDRAFT_103227 [Guillardia theta CCMP2712]
Ce.9781	c9781.graph_c0	54.0717	174.61	1.76403	2.80814e-07	up													hypothetical protein MTR_3g035650 [Medicago truncatula]
Ce.4358	c4358.graph_c0	1.16629	6.18896	2.28863	0.00118861	up													hypothetical protein MTR_8g040260 [Medicago truncatula]
Ce.11526	c11526.graph_c0	0.877844	2.46316	1.5385	0.0010368	up													hypothetical protein RHTO_06189 [Rhodosporidium toruloides NP11]
Ce.6730	c6730.graph_c0	30.4977	66.2684	1.19531	0.00533125	up													hypothetical protein SETTUDRAFT_140789 [Setosphaeria turcica Et28A]
Ce.10210	c10210.graph_c0	0.668924	3.90052	2.50334	1.03553e-06	up													hypothetical protein VOLCADRAFT_33026 [Volvox carteri f. nagariensis]
Ce.9500	c9500.graph_c0	0.930293	2.89311	1.68451	0.000148497	up													LOW QUALITY PROTEIN: hypothetical protein EMIHUDRAFT_443600 [Emiliania huxleyi CCMP1516]
Ce.5729	c5729.graph_c0	1.68984	9.15144	2.50003	1.32894e-13	up													Os04g0545250 [Oryza sativa Japonica Group]
Ce.8844	c8844.graph_c0	1.49906	6.13956	2.09237	8.85731e-09	up													predicted protein [Chlamydomonas reinhardtii]
Ce.672	c672.graph_c0	1.58875	4.02993	1.40017	0.00299162	up													predicted protein [Micromonas pusilla CCMP1545]
Ce.11196	c11196.graph_c0	0.272416	4.47796	3.73202	1.77489e-10	up													predicted protein [Physcomitrella patens subsp. patens]
Ce.3666	c3666.graph_c0	2.00832	5.79492	1.59776	1.66885e-05	up													unknown [Zea mays]
Ce.6912	c6912.graph_c0	33.5376	70.8799	1.15455	0.0092208	up
Ce.5177	c5177.graph_c0	2.9008	6.19868	1.16764	0.00968602	up
Ce.7892	c7892.graph_c0	8.54861	18.2947	1.16945	0.00986678	up
Ce.6232	c6232.graph_c0	122.514	262.545	1.17619	0.00948194	up
Ce.6176	c6176.graph_c0	29.1838	63.1139	1.18408	0.00860949	up
Ce.7774	c7774.graph_c0	12.2417	26.6031	1.19417	0.00535573	up
Ce.8615	c8615.graph_c0	4.85043	10.6161	1.20063	0.00755048	up
Ce.7691	c7691.graph_c0	12.4054	27.1199	1.20225	0.00494903	up
Ce.6433	c6433.graph_c0	54.9735	120.058	1.20273	0.0048625	up
Ce.5878	c5878.graph_c0	5.14075	11.3139	1.21372	0.00405822	up
Ce.8081	c8081.graph_c0	4.4503	10.0674	1.24478	0.00675401	up
Ce.7677	c7677.graph_c0	16.4145	37.3025	1.25509	0.00338465	up
Ce.3443	c3443.graph_c0	18.9636	42.9933	1.25624	0.00208571	up
Ce.7885	c7885.graph_c0	12.0863	27.5718	1.26018	0.00334431	up
Ce.4813	c4813.graph_c0	4.24895	9.84522	1.27746	0.00566322	up
Ce.8134	c8134.graph_c0	6.46256	15.364	1.31481	0.003205	up
Ce.1925	c1925.graph_c0	8.90738	21.0757	1.31609	0.000911616	up
Ce.5450	c5450.graph_c0	17.7726	42.5408	1.33556	0.000704299	up
Ce.5526	c5526.graph_c0	5.09856	12.2414	1.33602	0.000778093	up
Ce.6337	c6337.graph_c0	53.318	130.39	1.36595	0.000369404	up
Ce.1196	c1196.graph_c0	5.42107	13.512	1.38785	0.000481389	up
Ce.3146	c3146.graph_c1	18.0702	45.8346	1.41307	0.000320186	up
Ce.4818	c4818.graph_c0	4.26747	11.0402	1.43032	0.00153046	up
Ce.2698	c2698.graph_c0	23.9545	62.1841	1.45192	8.23843e-05	up
Ce.6777	c6777.graph_c0	17.8591	46.6772	1.45678	0.00014198	up
Ce.3965	c3965.graph_c0	5.63832	14.7131	1.45685	9.43311e-05	up
Ce.4966	c4966.graph_c0	4.83816	12.6895	1.46218	0.000121593	up
Ce.8950	c8950.graph_c0	2.02258	5.40977	1.46586	0.00437772	up
Ce.4819	c4819.graph_c0	1.71818	4.55357	1.46829	0.000529304	up
Ce.6816	c6816.graph_c0	26.2099	70.6635	1.5071	3.34153e-05	up
Ce.1508	c1508.graph_c0	2.90013	8.02498	1.53217	0.000143045	up
Ce.1570	c1570.graph_c0	4.06889	11.2569	1.53584	6.43735e-05	up
Ce.8608	c8608.graph_c0	2.57867	7.29035	1.54143	0.00248776	up
Ce.8747	c8747.graph_c0	2.45255	6.9216	1.54852	0.000718223	up
Ce.4210	c4210.graph_c0	8.59959	24.1178	1.56283	1.07737e-05	up
Ce.1456	c1456.graph_c0	3.28868	9.33179	1.57102	4.53422e-05	up
Ce.9315	c9315.graph_c0	1.83112	5.35204	1.58338	0.00256732	up
Ce.4321	c4321.graph_c0	2.06472	5.95298	1.59395	3.07462e-05	up
Ce.9880	c9880.graph_c0	1.69316	4.99829	1.59754	0.00215438	up
Ce.8819	c8819.graph_c0	2.2036	6.4462	1.60342	0.00019459	up
Ce.11368	c11368.graph_c0	1.43088	4.26383	1.61383	0.00129445	up
Ce.8651	c8651.graph_c0	3.31642	9.84618	1.61657	0.000492689	up
Ce.1079	c1079.graph_c0	4.45927	13.5959	1.65395	0.000313475	up
Ce.2892	c2892.graph_c0	1.46252	4.61325	1.67063	0.00519305	up
Ce.1613	c1613.graph_c0	3.17977	9.85931	1.67604	0.000292677	up
Ce.4044	c4044.graph_c0	3.78626	11.5584	1.67771	5.01087e-06	up
Ce.7966	c7966.graph_c0	4.95919	15.5521	1.67874	0.00123183	up
Ce.16792	c16792.graph_c0	0.61094	1.95424	1.69041	0.00415403	up
Ce.7720	c7720.graph_c0	8.18546	25.4399	1.69873	9.30911e-06	up
Ce.6723	c6723.graph_c0	37.003	114.587	1.70672	6.32225e-07	up
Ce.8489	c8489.graph_c0	5.44778	17.2623	1.71689	3.90422e-05	up
Ce.9392	c9392.graph_c0	2.35699	7.67902	1.72681	0.00117741	up
Ce.6214	c6214.graph_c0	86.2753	272.891	1.73704	3.29439e-07	up
Ce.2370	c2370.graph_c0	1.14351	3.69259	1.73779	7.16745e-05	up
Ce.11321	c11321.graph_c0	1.01778	3.43835	1.76511	0.00210527	up
Ce.2532	c2532.graph_c0	1.41762	4.69438	1.77376	4.10389e-05	up
Ce.3233	c3233.graph_c0	49.1941	160.949	1.78667	1.46148e-07	up
Ce.10912	c10912.graph_c0	0.83759	2.85289	1.78995	0.000522505	up
Ce.10163	c10163.graph_c0	1.24503	4.2349	1.79136	0.00037321	up
Ce.7719	c7719.graph_c0	10.815	37.5713	1.86083	2.92359e-07	up
Ce.12663	c12663.graph_c0	0.73991	2.6955	1.87466	0.000439371	up
Ce.12674	c12674.graph_c0	0.953854	3.46078	1.87976	0.000154545	up
Ce.15328	c15328.graph_c0	0.587455	2.1978	1.89195	0.00151922	up
Ce.9915	c9915.graph_c0	1.49834	5.6859	1.92984	0.000265848	up
Ce.6465	c6465.graph_c0	48.4277	177.649	1.95142	3.12346e-09	up
Ce.8393	c8393.graph_c0	3.61405	13.8947	1.95365	0.000122162	up
Ce.12729	c12729.graph_c0	1.00888	3.89949	1.95865	0.000142839	up
Ce.11304	c11304.graph_c0	0.71096	2.86246	1.97962	0.00137581	up
Ce.9750	c9750.graph_c0	1.81478	7.75242	2.03973	0.00218947	up
Ce.2632	c2632.graph_c0	0.774439	3.3624	2.04033	0.00530702	up
Ce.10195	c10195.graph_c0	0.630561	2.80139	2.08449	0.00208903	up
Ce.11467	c11467.graph_c0	1.01786	4.24572	2.09764	4.55063e-07	up
Ce.18541	c18541.graph_c0	0.479898	2.25049	2.1163	0.00702864	up
Ce.1280	c1280.graph_c0	0.53674	2.5038	2.12629	0.00365411	up
Ce.9949	c9949.graph_c0	0.881741	4.02612	2.16881	6.10746e-05	up
Ce.11648	c11648.graph_c0	0.64622	3.0504	2.16953	0.000803227	up
Ce.7498	c7498.graph_c0	9.78239	42.5095	2.19088	2.47914e-11	up
Ce.207	c207.graph_c0	0.473456	2.31376	2.19127	0.00184315	up
Ce.2472	c2472.graph_c0	0.834011	3.92757	2.23951	2.11868e-06	up
Ce.16330	c16330.graph_c0	0.443206	2.13312	2.24338	2.13483e-05	up
Ce.14080	c14080.graph_c0	0.562185	3.12202	2.30217	0.00431754	up
Ce.13915	c13915.graph_c0	0.562417	3.22742	2.31152	0.00879093	up
Ce.14734	c14734.graph_c0	0.530734	3.03158	2.34126	0.00293156	up
Ce.1487	c1487.graph_c0	1.42303	7.1249	2.3709	2.22699e-10	up
Ce.132	c132.graph_c0	0.397472	2.42804	2.39791	0.00390678	up
Ce.8861	c8861.graph_c0	0.859729	5.25184	2.39791	0.00390678	up
Ce.10037	c10037.graph_c0	0.985649	5.47368	2.4091	2.22119e-05	up
Ce.9053	c9053.graph_c0	1.80702	10.0351	2.4091	2.22119e-05	up
Ce.13185	c13185.graph_c0	0.560801	3.38128	2.4164	0.00135231	up
Ce.19643	c19643.graph_c0	0.255778	1.60982	2.43924	0.00260382	up
Ce.14253	c14253.graph_c0	0.564234	3.1334	2.44062	1.68699e-06	up
Ce.23382	c23382.graph_c0	0.22463	1.49695	2.46842	0.00524216	up
Ce.19186	c19186.graph_c0	0.382664	2.47925	2.47942	0.00173605	up
Ce.10179	c10179.graph_c0	1.08775	6.07016	2.51046	2.63421e-10	up
Ce.8649	c8649.graph_c0	2.63159	15.6664	2.57372	5.66909e-09	up
Ce.5300	c5300.graph_c0	1.67036	9.71463	2.58155	5.00799e-12	up
Ce.13161	c13161.graph_c0	0.536993	3.74895	2.62086	0.000135154	up
Ce.12822	c12822.graph_c0	0.47833	3.45325	2.62981	0.000345897	up
Ce.17067	c17067.graph_c0	0.297498	2.14775	2.62981	0.000345897	up
Ce.11003	c11003.graph_c0	0.531044	3.68635	2.75106	1.55396e-08	up
Ce.8550	c8550.graph_c0	1.41419	10.2096	2.76903	1.91355e-07	up
Ce.11614	c11614.graph_c0	0.664936	5.0466	2.83993	5.89543e-08	up
Ce.9509	c9509.graph_c0	1.25585	9.76386	2.84442	3.24393e-07	up
Ce.26857	c26857.graph_c0	0.170593	1.83158	2.93793	0.000863617	up
Ce.8938	c8938.graph_c0	1.47847	12.0421	2.94015	1.04079e-08	up
Ce.4899	c4899.graph_c0	11.238	82.7262	2.95384	0	up
Ce.9774	c9774.graph_c0	1.39819	11.2792	2.98373	2.56801e-11	up
Ce.879	c879.graph_c0	0.95666	8.05758	2.98777	4.43655e-09	up
Ce.11497	c11497.graph_c0	0.325264	3.07073	3.00496	3.12765e-06	up
Ce.3651	c3651.graph_c0	1.28216	10.3057	3.03001	2.88658e-15	up
Ce.818	c818.graph_c0	1.4131	12.64	3.20083	0	up
Ce.5324	c5324.graph_c0	1.4633	13.558	3.2704	0	up
Ce.8680	c8680.graph_c0	1.61133	15.3995	3.28487	0	up
Ce.18089	c18089.graph_c0	0.126809	1.79575	3.44222	2.22997e-07	up
Ce.9703	c9703.graph_c0	0.46028	7.15709	3.45145	2.22603e-06	up
Ce.17042	c17042.graph_c0	0.114732	3.05831	3.98763	2.88365e-08	up
Ce.18500	c18500.graph_c0	0	2.88369	4.732	1.05973e-07	up
Ce.7493	c7493.graph_c0	1.78717	66.033	5.20941	0	up
Ce.13193	c13193.graph_c0	0	4.34853	5.24571	4.72967e-11	up
Ce.9543	c9543.graph_c0	0	7.69477	5.4234	2.17282e-12	up
Ce.9907	c9907.graph_c0	0.137591	7.45754	5.43442	0	up
Ce.2438	c2438.graph_c0	0.842372	101.075	6.90972	0	up
Ce.2309	c2309.graph_c0	140.188	55.5752	-1.25736	0.00530261	down	AT1G01940	5e-51			| Cyclophilin-like peptidyl-prolyl cis-trans isomerase family protein | chr1:323082-324719 FORWARD LENGTH=160	31.3.1	cell.cycle.peptidylprolyl isomerase	[O]	Posttranslational modification, protein turnover, chaperones	Biological Process: protein peptidyl-prolyl isomerization (GO:0000413);; Molecular Function: peptidyl-prolyl cis-trans isomerase activity (GO:0003755);; Biological Process: protein folding (GO:0006457);;	K12734|1e-71|vcn:VOLCADRAFT_101939|hypothetical protein	Peptidyl-prolyl cis-trans isomerase-like 2 GN=K9I9.9 OS=Arabidopsis thaliana (Mouse-ear cress) PE=2 SV=1	cyclophilin-type peptidyl-prolyl cis-trans isomerase [Coccomyxa subellipsoidea C-169]	PF00160
Ce.2372	c2372.graph_c0	111.288	35.4688	-1.57121	1.97456e-05	down	AT1G03950	2e-32			VPS2	27.3.71	RNA.regulation of transcription.SNF7	[N]	Cell motility	Biological Process: primary metabolic process (GO:0044238);; Biological Process: cellular macromolecule metabolic process (GO:0044260);; Biological Process: single-organism cellular process (GO:0044763);;	K12192|2e-65|cre:CHLREDRAFT_195566|VPS2B	Vacuolar protein sorting-associated protein 2 homolog 3 GN=F21M11.12 OS=Arabidopsis thaliana (Mouse-ear cress) PE=2 SV=1	subunit of the ESCRT-III complex [Chlamydomonas reinhardtii]	PF03357
Ce.1828	c1828.graph_c0	87.9788	32.2556	-1.37005	0.000865519	down	AT1G07510	0			ftsh10 | FTSH protease 10 | chr1:2305689-2309380 FORWARD LENGTH=813	29.5.7	protein.degradation.metalloprotease	[O]	Posttranslational modification, protein turnover, chaperones	Molecular Function: metalloendopeptidase activity (GO:0004222);; Molecular Function: ATP binding (GO:0005524);; Cellular Component: mitochondrion (GO:0005739);; Biological Process: proteolysis (GO:0006508);; Molecular Function: zinc ion binding (GO:0008270);; Cellular Component: chloroplast thylakoid membrane (GO:0009535);; Cellular Component: integral component of membrane (GO:0016021);; Molecul…	K08956|0.0|ppp:PHYPADRAFT_172360|hypothetical protein	ATP-dependent zinc metalloprotease FTSH 8, mitochondrial (Precursor) OS=Oryza sativa subsp. japonica (Rice) PE=2 SV=1	ATP-dependent metallopeptidase Hfl [Coccomyxa subellipsoidea C-169]	PF01434,PF06480,PF00004
Ce.7139	c7139.graph_c0	57.7194	20.1602	-1.43911	0.000189356	down	AT1G08490	5e-166			ATSUFS, SUFS, ATCPNIFS, ATNFS2, CPNIFS | chloroplastic NIFS-like cysteine desulfurase | chr1:2685980-2688547 REVER	30.1	signalling.in sugar and nutrient physiology	[E]	Amino acid transport and metabolism	Biological Process: response to reactive oxygen species (GO:0000302);; Biological Process: selenium compound metabolic process (GO:0001887);; Biological Process: cysteine metabolic process (GO:0006534);; Molecular Function: transaminase activity (GO:0008483);; Molecular Function: selenocysteine lyase activity (GO:0009000);; Biological Process: aromatic amino acid family biosynthetic process (GO:0…	K11717|0.0|vcn:VOLCADRAFT_63817|hypothetical protein	Cysteine desulfurase 2, chloroplastic (Precursor) GN=T27G7.17 OS=Arabidopsis thaliana (Mouse-ear cress) PE=1 SV=1	cysteine desulfurase [Coccomyxa subellipsoidea C-169]	PF00266
Ce.6244	c6244.graph_c0	200.252	73.5281	-1.36796	0.00096979	down	AT1G13700	5e-63			PGL1 | 6-phosphogluconolactonase 1 | chr1:4694475-4695600 REVERSE LENGTH=268	7.1.2	OPP.oxidative PP.6-phosphogluconolactonase	[G]	Carbohydrate transport and metabolism	Biological Process: carbohydrate metabolic process (GO:0005975);; Molecular Function: hydrolase activity (GO:0016787);;	K01057|1e-109|vcn:VOLCADRAFT_82562|hypothetical protein	Probable 6-phosphogluconolactonase 1 GN=At1g13700 OS=Arabidopsis thaliana (Mouse-ear cress) PE=2 SV=1	6-phosphogluconolactonase-like protein [Coccomyxa subellipsoidea C-169]	0
Ce.6463	c6463.graph_c0	151.381	46.5085	-1.62409	7.57854e-06	down	AT1G14980	4e-33			CPN10 | chaperonin 10 | chr1:5165930-5166654 REVERSE LENGTH=98	29.6	protein.folding	[O]	Posttranslational modification, protein turnover, chaperones	Molecular Function: copper ion binding (GO:0005507);; Molecular Function: ATP binding (GO:0005524);; Cellular Component: mitochondrion (GO:0005739);; Biological Process: protein folding (GO:0006457);; Biological Process: response to heat (GO:0009408);;	K04078|1e-34|cre:CHLREDRAFT_55098|CPN10	10 kDa chaperonin GN=CPN10 OS=Arabidopsis thaliana (Mouse-ear cress) PE=3 SV=1	hypothetical protein CHLNCDRAFT_30526 [Chlorella variabilis]	PF00166
Ce.2837	c2837.graph_c0	65.3484	25.8453	-1.26062	0.00426146	down	AT1G15130	2e-149			| Endosomal targeting BRO1-like domain-containing protein | chr1:5206217-5209848 REVERSE LENGTH=846	35.1.41	not assigned.no ontology.hydroxyproline rich proteins				K12200|0.0|vcn:VOLCADRAFT_96198|programmed cell death protein 6 interacting protein X	Formin-like protein 5 GN=P0453E05.107 OS=Oryza sativa subsp. japonica (Rice) PE=2 SV=2	BRO1-domain-containing protein [Coccomyxa subellipsoidea C-169]	PF03097
Ce.8962	c8962.graph_c0	5.72768	1.55055	-1.79458	2.95363e-06	down	AT1G16030	1e-128			Hsp70b | heat shock protein 70B | chr1:5502386-5504326 REVERSE LENGTH=646	20.2.1	stress.abiotic.heat	[O]	Posttranslational modification, protein turnover, chaperones	Cellular Component: cell wall (GO:0005618);; Cellular Component: plasma membrane (GO:0005886);; Biological Process: metabolic process (GO:0008152);; Biological Process: response to heat (GO:0009408);; Cellular Component: chloroplast (GO:0009507);; Biological Process: response to virus (GO:0009615);; Biological Process: cellular process (GO:0009987);;	K03283|1e-137|cme:CMP145C|heat shock protein Hsp70	Heat shock 70 kDa protein 5 GN=T24D18.14 OS=Arabidopsis thaliana (Mouse-ear cress) PE=2 SV=1	hsp70 [Blastocystis hominis]	PF00012
Ce.7587	c7587.graph_c0	31.9431	9.53692	-1.66299	4.53955e-06	down	AT1G18660	9e-10			| zinc finger (C3HC4-type RING finger) family protein | chr1:6421433-6425489 FORWARD LENGTH=491	29.5.11.4.2	protein.degradation.ubiquitin.E3.RING			Molecular Function: binding (GO:0005488);;	K10666|2e-11|vcn:VOLCADRAFT_34979|hypothetical protein	E3 ubiquitin-protein ligase PRT1 GN=PRT1 OS=Arabidopsis thaliana (Mouse-ear cress) PE=2 SV=2	hypothetical protein CHLNCDRAFT_138957 [Chlorella variabilis]	PF00097,PF02190
Ce.5530	c5530.graph_c0	19.7273	3.64912	-2.35035	5.5469e-12	down	AT1G20920	2e-13			| P-loop containing nucleoside triphosphate hydrolases superfamily protein | chr1:7286356-7288842 FORWARD LENGTH=	27.1.2	RNA.processing.RNA helicase	[LKJ]		Molecular Function: catalytic activity (GO:0003824);;	K12811|1e-19|vcn:VOLCADRAFT_59325|hypothetical protein	DEAD-box ATP-dependent RNA helicase 42 GN=RH42 OS=Arabidopsis thaliana (Mouse-ear cress) PE=1 SV=2	DEAD-domain-containing protein [Coccomyxa subellipsoidea C-169]	PF00271,PF00270
Ce.6517	c6517.graph_c0	31.4281	6.66347	-2.15814	1.4323e-10	down	AT1G26390	7e-39			| FAD-binding Berberine family protein | chr1:9130164-9131756 REVERSE LENGTH=530	26.8	misc.nitrilases, *nitrile lyases, berberine bridge enzymes, reticuline oxidases, troponine reductases	[C]	Energy production and conversion			Tetrahydrocannabinolic acid synthase (Precursor) OS=Cannabis sativa (Hemp) PE=1 SV=1	hypothetical protein PHYSODRAFT_511802 [Phytophthora sojae]	PF01565,PF08031
Ce.5943	c5943.graph_c0	37.6502	14.9747	-1.25262	0.00545635	down	AT1G27480	2e-49			| alpha/beta-Hydrolases superfamily protein | chr1:9544607-9546168 FORWARD LENGTH=432	11.8.10	lipid metabolism.'exotics' (steroids, squalene etc).phosphatidylcholinesterol O-acyltransferase	[M]	Cell wall/membrane/envelope biogenesis	Molecular Function: O-acyltransferase activity (GO:0008374);; Biological Process: primary metabolic process (GO:0044238);; Cellular Component: cell part (GO:0044464);; Biological Process: organic substance metabolic process (GO:0071704);;	K06129|4e-55|sbi:SORBI_01g009270|hypothetical protein	Lecithin-cholesterol acyltransferase-like 1 OS=Arabidopsis thaliana (Mouse-ear cress) PE=2 SV=1	Lecithin:cholesterol acyltransferase [Coccomyxa subellipsoidea C-169]	PF02450
Ce.4928	c4928.graph_c1	15.9494	5.02268	-1.58599	1.81489e-05	down	AT1G30460	6e-38	C3H/		CPSF30, ATCPSF30 | cleavage and polyadenylation specificity factor 30 | chr1:10774446-10775323 REVERSE LENGTH=250	27.1.3.6	RNA.processing.3' end processing.CPSF30			Biological Process: mitotic cell cycle (GO:0000278);; Molecular Function: RNA binding (GO:0003723);; Molecular Function: endoribonuclease activity (GO:0004521);; Molecular Function: calmodulin binding (GO:0005516);; Cellular Component: nucleus (GO:0005634);; Biological Process: response to oxidative stress (GO:0006979);; Molecular Function: metal ion binding (GO:0046872);; Biological Process: reg…		Cleavage and polyadenylation specificity factor CPSF30 GN=CPSF30 OS=Arabidopsis thaliana (Mouse-ear cress) PE=1 SV=1	hypothetical protein CHLNCDRAFT_138954 [Chlorella variabilis]	PF04146
Ce.80365	c7926.graph_c0	22.8999	0.459163	-5.49382	0	down	AT1G36160	3e-126			ACC1 | acetyl-CoA carboxylase 1 | chr1:13534196-13543773 FORWARD LENGTH=2254	11.1.1.1	lipid metabolism.FA synthesis and FA elongation.Acetyl CoA Carboxylation.homomeric Enzyme	[I]	Lipid transport and metabolism	Biological Process: metabolic process (GO:0008152);; Molecular Function: ligase activity (GO:0016874);; Molecular Function: ion binding (GO:0043167);;		Biotin carboxylase GN=F15C21.1 OS=Arabidopsis thaliana (Mouse-ear cress) PE=1 SV=1	hypothetical protein COCSUDRAFT_26470 [Coccomyxa subellipsoidea C-169]	PF02785,PF08326,PF00364,PF02786,PF00289,PF01039
Ce.13526	c13526.graph_c0	1.52024	0.259768	-2.35956	1.83565e-05	down	AT1G44191	2e-06			| ECA1 gametogenesis related family protein | chr1:16813654-16814733 REVERSE LENGTH=359	35.1	not assigned.no ontology					Vegetative cell wall protein gp1 (Precursor) GN=GP1 OS=Chlamydomonas reinhardtii (Chlamydomonas smithii) PE=2 SV=1	hypothetical protein A1Q1_01758 [Trichosporon asahii var. asahii CBS 2479]	0
Ce.5406	c5406.graph_c0	4.69239	1.76206	-1.33019	0.00148743	down	AT1G48410	3e-80			AGO1 | Stabilizer of iron transporter SufD / Polynucleotidyl transferase | chr1:17886285-17891892 REVERSE LENGTH=1	33.99	development.unspecified			Biological Process: single-organism process (GO:0044699);; Biological Process: biological regulation (GO:0065007);;	K11593|3e-92|vcn:VOLCADRAFT_105714|AGO3	Protein argonaute 1B GN=OSJNBa0005N02.3 OS=Oryza sativa subsp. japonica (Rice) PE=2 SV=3	hypothetical protein COCSUDRAFT_56022 [Coccomyxa subellipsoidea C-169]	PF02170,PF02171,PF08699
Ce.6893	c6893.graph_c0	109.075	13.143	-2.97123	0	down	AT1G53540	4e-16			| HSP20-like chaperones superfamily protein | chr1:19980510-19980983 FORWARD LENGTH=157	20.2.1	stress.abiotic.heat	[O]	Posttranslational modification, protein turnover, chaperones			17.6 kDa class I heat shock protein 3 GN=HSP17.6C OS=Arabidopsis thaliana (Mouse-ear cress) PE=2 SV=2	HSP18.1B [Citrullus lanatus]	PF00011
Ce.6633	c6633.graph_c0	193.48	33.4071	-2.45296	1.90625e-13	down	AT1G53540	3e-12			| HSP20-like chaperones superfamily protein | chr1:19980510-19980983 FORWARD LENGTH=157	20.2.1	stress.abiotic.heat	[O]	Posttranslational modification, protein turnover, chaperones	Biological Process: response to stress (GO:0006950);;	K13993|1e-13|zma:100283292|16.9 kDa class I heat shock protein 1	17.2 kDa class II heat shock protein GN=SHSP-1 OS=Ipomoea nil (Japanese morning glory) PE=2 SV=1	hypothetical protein CHLNCDRAFT_59654 [Chlorella variabilis]	PF00011
Ce.6276	c6276.graph_c0	373.199	76.1368	-2.21553	4.13419e-11	down	AT1G53540	1e-14			| HSP20-like chaperones superfamily protein | chr1:19980510-19980983 FORWARD LENGTH=157	20.2.1	stress.abiotic.heat	[O]	Posttranslational modification, protein turnover, chaperones	Biological Process: response to stress (GO:0006950);;	K13993|3e-19|zma:100282012|16.9 kDa class I heat shock protein 1	18.3 kDa class I heat shock protein GN=HSP18 OS=Chenopodium rubrum (Red goosefoot) PE=2 SV=1	hypothetical protein CHLNCDRAFT_59654 [Chlorella variabilis]	PF00011
Ce.2100	c2100.graph_c0	396.337	105.806	-1.82789	2.63546e-07	down	AT1G54520	2e-46			| unknown protein; FUNCTIONS IN: molecular_function unknown; INVOLVED IN: biological_process unknown; LOCATED IN:	35.2	not assigned.unknown	[S]	Function unknown			Formin-like protein 7 OS=Oryza sativa subsp. japonica (Rice) PE=2 SV=2	hypothetical protein CHLNCDRAFT_142035 [Chlorella variabilis]	PF07466
Ce.4199	c4199.graph_c0	32.3346	10.89	-1.49009	8.24781e-05	down	AT1G56040	3e-07			| HEAT/U-box domain-containing protein | chr1:20960356-20962334 REVERSE LENGTH=485	29.5.11.4.2	protein.degradation.ubiquitin.E3.RING					U-box domain-containing protein 57 GN=PUB57 OS=Arabidopsis thaliana (Mouse-ear cress) PE=2 SV=2	hypothetical protein AURANDRAFT_19864, partial [Aureococcus anophagefferens]	PF04564
Ce.5855	c5855.graph_c0	21.227	7.82364	-1.36186	0.000699516	down	AT1G56040	3e-08			| HEAT/U-box domain-containing protein | chr1:20960356-20962334 REVERSE LENGTH=485	29.5.11.4.2	protein.degradation.ubiquitin.E3.RING			Molecular Function: kinase activity (GO:0016301);; Biological Process: cellular metabolic process (GO:0044237);; Molecular Function: organic cyclic compound binding (GO:0097159);; Molecular Function: heterocyclic compound binding (GO:1901363);;		E3 ubiquitin-protein ligase SPL11 GN=SPL11 OS=Oryza sativa subsp. japonica (Rice) PE=1 SV=2	hypothetical protein EMIHUDRAFT_117648 [Emiliania huxleyi CCMP1516]	PF04564
Ce.5736	c5736.graph_c0	23.3688	7.96248	-1.47554	0.000129791	down	AT1G61850	4e-171			| phospholipases;galactolipases | chr1:22856317-22862225 FORWARD LENGTH=1309	29.4	protein.postranslational modification			Molecular Function: hydrolase activity (GO:0016787);; Biological Process: cellular metabolic process (GO:0044237);; Biological Process: primary metabolic process (GO:0044238);; Biological Process: single-organism metabolic process (GO:0044710);; Biological Process: organic substance metabolic process (GO:0071704);;		LRR repeats and ubiquitin-like domain-containing protein At2g30105 GN=At2g30105 OS=Arabidopsis thaliana (Mouse-ear cress) PE=1 SV=1	hypothetical protein COCSUDRAFT_41874 [Coccomyxa subellipsoidea C-169]	PF01734,PF00514
Ce.5786	c5786.graph_c0	43.936	0.47268	-6.36875	0	down	AT1G66800	3e-52			| NAD(P)-binding Rossmann-fold superfamily protein | chr1:24924854-24926238 FORWARD LENGTH=319	26.11.1	misc.alcohol dehydrogenases.cinnamyl alcohol dehydrogenase	[MG]		Biological Process: metabolic process (GO:0008152);; Molecular Function: oxidoreductase activity, acting on the CH-OH group of donors, NAD or NADP as acceptor (GO:0016616);;		Cinnamoyl-CoA reductase 1 GN=T24D18.5 OS=Arabidopsis thaliana (Mouse-ear cress) PE=1 SV=1	cinnamyl-alcohol dehydrogenase-like protein [Coccomyxa subellipsoidea C-169]	PF01370
Ce.3124	c3124.graph_c0	60.1282	24.7458	-1.20269	0.00730213	down	AT1G68300	6e-07			| Adenine nucleotide alpha hydrolases-like superfamily protein | chr1:25598518-25599261 REVERSE LENGTH=160	20.2.99	stress.abiotic.unspecified						hypothetical protein COCSUDRAFT_60715 [Coccomyxa subellipsoidea C-169]	PF00582
Ce.12639	c12639.graph_c0	3.03396	0.437629	-2.63352	1.41059e-08	down	AT1G73170	3e-55			| P-loop containing nucleoside triphosphate hydrolases superfamily protein | chr1:27511722-27514395 REVERSE LENGT	29.5	protein.degradation	[S]	Function unknown	Cellular Component: chloroplast (GO:0009507);;		Uncharacterized protein ycf45 GN=ycf45 OS=Odontella sinensis (Marine centric diatom) PE=3 SV=1	P-loop containing nucleoside triphosphate hydrolases superfamily protein isoform 2 [Theobroma cacao]	PF00004
Ce.9437	c9437.graph_c0	4.61914	0.85506	-2.22904	0.000277481	down	AT1G73170	9e-34			| P-loop containing nucleoside triphosphate hydrolases superfamily protein | chr1:27511722-27514395 REVERSE LENGT	29.5	protein.degradation	[S]	Function unknown	Molecular Function: nucleotide binding (GO:0000166);; Cellular Component: chloroplast (GO:0009507);; Biological Process: cellular response to phosphate starvation (GO:0016036);; Molecular Function: nucleoside-triphosphatase activity (GO:0017111);; Biological Process: galactolipid biosynthetic process (GO:0019375);; Molecular Function: peptidase activity, acting on L-amino acid peptides (GO:007001…		Uncharacterized protein ycf45 GN=ycf45 OS=Odontella sinensis (Marine centric diatom) PE=3 SV=1	ATP binding protein [Arabidopsis lyrata subsp. lyrata]	PF00004
Ce.5602	c5602.graph_c0	7.50561	3.09012	-1.20056	0.00667097	down	AT1G73170	1e-56			| P-loop containing nucleoside triphosphate hydrolases superfamily protein | chr1:27511722-27514395 REVERSE LENGT	29.5	protein.degradation	[S]	Function unknown	Cellular Component: mitochondrion (GO:0005739);; Cellular Component: chloroplast (GO:0009507);; Biological Process: cellular response to phosphate starvation (GO:0016036);; Molecular Function: hydrolase activity (GO:0016787);; Biological Process: galactolipid biosynthetic process (GO:0019375);;		Uncharacterized protein ycf45 GN=ycf45 OS=Porphyra purpurea (Red seaweed) PE=3 SV=1	Putative protein ycf45 [Aegilops tauschii]	PF00004
Ce.2252	c2252.graph_c0	127.181	24.6876	-2.28763	1.11899e-11	down	AT1G74310	0			ATHSP101, HSP101, HOT1 | heat shock protein 101 | chr1:27936715-27939862 REVERSE LENGTH=911	20.2.1	stress.abiotic.heat	[O]	Posttranslational modification, protein turnover, chaperones	Molecular Function: ATP binding (GO:0005524);; Biological Process: response to heat (GO:0009408);; Molecular Function: nucleoside-triphosphatase activity (GO:0017111);; Biological Process: cellular protein metabolic process (GO:0044267);; Cellular Component: chloroplast part (GO:0044434);;		Chaperone protein ClpB1 OS=Oryza sativa subsp. japonica (Rice) PE=2 SV=1	heat shock protein [Coccomyxa subellipsoidea C-169]	PF02861,PF00004,PF07724,PF10431
Ce.5712	c5712.graph_c0	42.6909	13.0116	-1.63497	6.16491e-06	down	AT1G76690	2e-96			OPR2, ATOPR2 | 12-oxophytodienoate reductase 2 | chr1:28778976-28780355 FORWARD LENGTH=374	17.7.1.5	hormone metabolism.jasmonate.synthesis-degradation.12-Oxo-PDA-reductase	[C]	Energy production and conversion	Molecular Function: nucleotide binding (GO:0000166);; Cellular Component: mitochondrion (GO:0005739);; Biological Process: defense response (GO:0006952);; Biological Process: jasmonic acid biosynthetic process (GO:0009695);; Molecular Function: 12-oxophytodienoate reductase activity (GO:0016629);; Biological Process: oxylipin biosynthetic process (GO:0031408);;		12-oxophytodienoate reductase 1 OS=Oryza sativa subsp. japonica (Rice) PE=2 SV=1	putative 12-oxophytodienoic acid reductase [Coccomyxa subellipsoidea C-169]	PF00724
Ce.6854	c6854.graph_c0	70.4584	9.22653	-2.85399	0	down	AT1G77380	3e-129			AAP3, ATAAP3 | amino acid permease 3 | chr1:29075201-29077252 REVERSE LENGTH=476	34.3	transport.amino acids					Amino acid permease 3 GN=AAP3 OS=Arabidopsis thaliana (Mouse-ear cress) PE=1 SV=2	amino acid permease [Populus trichocarpa]	PF01490
Ce.8353	c8353.graph_c0	10.5822	2.35068	-2.05334	2.67009e-06	down	AT1G77690	3e-23			LAX3 | like AUX1 3 | chr1:29201232-29203317 REVERSE LENGTH=470	17.2.2	hormone metabolism.auxin.signal transduction			Biological Process: regulation of hormone levels (GO:0010817);; Biological Process: single-multicellular organism process (GO:0044707);; Biological Process: single-organism cellular process (GO:0044763);; Biological Process: single-organism transport (GO:0044765);; Biological Process: single-organism developmental process (GO:0044767);; Biological Process: anatomical structure development (GO:004…		Auxin transporter-like protein 3 GN=LAX3 OS=Arabidopsis thaliana (Mouse-ear cress) PE=2 SV=1	hypothetical protein COCSUDRAFT_47845 [Coccomyxa subellipsoidea C-169]	PF01490
Ce.5096	c5096.graph_c1	16.5915	6.7909	-1.21025	0.00609174	down	AT1G80480	5e-37			PTAC17 | plastid transcriptionally active 17 | chr1:30258272-30260570 REVERSE LENGTH=444	27.2	RNA.transcription	[R]	General function prediction only	Biological Process: transcription, DNA-templated (GO:0006351);;		Proline-rich receptor-like protein kinase PERK2 GN=PERK2 OS=Arabidopsis thaliana (Mouse-ear cress) PE=2 SV=3	hypothetical protein CHLNCDRAFT_21466 [Chlorella variabilis]	PF07683,PF02492
Ce.6832	c6832.graph_c0	85.6908	29.7026	-1.45022	0.000160195	down	AT2G01490	2e-08			| phytanoyl-CoA dioxygenase (PhyH) family protein | chr2:221316-223187 FORWARD LENGTH=283	26.14	misc.oxygenases						PhyH-domain-containing protein [Coccomyxa subellipsoidea C-169]	PF05721
Ce.4338	c4338.graph_c0	2.83201	0.64759	-1.94788	0.00280184	down	AT2G03270	2e-15			| DNA-binding protein, putative | chr2:994071-995990 FORWARD LENGTH=639	28.99	DNA.unspecified	[L]	Replication, recombination and repair			Regulator of nonsense transcripts 1 homolog GN=MQD22.15 OS=Arabidopsis thaliana (Mouse-ear cress) PE=1 SV=2	hypothetical protein CHLREDRAFT_127992 [Chlamydomonas reinhardtii]	PF04851
Ce.2996	c2996.graph_c0	35.2274	9.8054	-1.76636	5.13586e-07	down	AT2G03520	4e-53			ATUPS4, UPS4 | ureide permease 4 | chr2:1069494-1071269 FORWARD LENGTH=401	23.2.2	nucleotide metabolism.degradation.purine			Molecular Function: allantoin uptake transmembrane transporter activity (GO:0005274);; Cellular Component: plasma membrane (GO:0005886);; Cellular Component: chloroplast (GO:0009507);; Molecular Function: uracil:cation symporter activity (GO:0015505);; Biological Process: allantoin transport (GO:0015720);; Biological Process: uracil transport (GO:0015857);; Biological Process: nucleobase-containi…		Ureide permease 2 GN=UPS2 OS=Arabidopsis thaliana (Mouse-ear cress) PE=2 SV=2	hypothetical protein COCSUDRAFT_31816 [Coccomyxa subellipsoidea C-169]	PF07168
Ce.2843	c2843.graph_c0	31.0571	9.70983	-1.59741	1.29879e-05	down	AT2G13440	9e-24			| glucose-inhibited division family A protein | chr2:5593270-5598296 REVERSE LENGTH=723	30.1	signalling.in sugar and nutrient physiology	[D]	Cell cycle control, cell division, chromosome partitioning	Biological Process: cellular metabolic process (GO:0044237);;	K03495|1e-38|cre:CHLREDRAFT_38547|GIDA1	Protein PAM68, chloroplastic (Precursor) GN=PAM68 OS=Arabidopsis thaliana (Mouse-ear cress) PE=1 SV=1	tRNA uridine 5-carboxymethylaminomethyl modification enzyme [Chlamydomonas reinhardtii]	PF01134
Ce.6573	c6573.graph_c0	85.3878	26.7641	-1.59524	1.28216e-05	down	AT2G15290	2e-20			ATTIC21, TIC21, CIA5, PIC1 | translocon at inner membrane of chloroplasts 21 | chr2:6642512-6644011 REVERSE LENGTH	29.3.3	protein.targeting.chloroplast					Protein TIC 21, chloroplastic (Precursor) GN=F27O10.6 OS=Arabidopsis thaliana (Mouse-ear cress) PE=1 SV=1	hypothetical protein COCSUDRAFT_83541 [Coccomyxa subellipsoidea C-169]	PF12263
Ce.19162	c19162.graph_c0	1.62141	0.109143	-3.11741	0.00119043	down	AT2G18670	7e-07			| RING/U-box superfamily protein | chr2:8093469-8094452 FORWARD LENGTH=181	29.5.11.4.2	protein.degradation.ubiquitin.E3.RING					RING-H2 finger protein ATL56 GN=ATL56 OS=Arabidopsis thaliana (Mouse-ear cress) PE=2 SV=1	KLTH0F11044p [Lachancea thermotolerans]	PF00097
Ce.4747	c4747.graph_c0	28.2648	11.5027	-1.21854	0.00544033	down	AT2G25220	3e-16			| Protein kinase superfamily protein | chr2:10742918-10745540 REVERSE LENGTH=437	29.4.1.61	protein.postranslational modification.kinase.receptor like cytoplasmatic kinase X	[RTKL]		Molecular Function: protein kinase activity (GO:0004672);; Biological Process: cellular process (GO:0009987);;		Serine/threonine-protein kinase CTR1 GN=CTR1 OS=Arabidopsis thaliana (Mouse-ear cress) PE=1 SV=1	kinase-like protein [Coccomyxa subellipsoidea C-169]	PF00069
Ce.1938	c1938.graph_c0	37.8644	14.0471	-1.35235	0.000790045	down	AT2G25840	8e-75			OVA4 | Nucleotidylyl transferase superfamily protein | chr2:11021924-11025158 FORWARD LENGTH=396	29.1	protein.aa activation	[J]	Translation, ribosomal structure and biogenesis	Molecular Function: nucleotide binding (GO:0000166);; Molecular Function: aminoacyl-tRNA ligase activity (GO:0004812);; Cellular Component: mitochondrion (GO:0005739);; Biological Process: tRNA aminoacylation for protein translation (GO:0006418);; Cellular Component: chloroplast (GO:0009507);; Biological Process: plastid organization (GO:0009657);; Biological Process: post-embryonic development (…	K01867|4e-77|rcu:RCOM_0801580|tryptophanyl-tRNA synthetase, putative (EC:6.1.1.2)	Chloroplast processing peptidase (Precursor) GN=PLSP1 OS=Arabidopsis thaliana (Mouse-ear cress) PE=2 SV=2	putative trytophanyl-tRNA synthetase [Coccomyxa subellipsoidea C-169]	PF00579
Ce.6267	c6267.graph_c0	94.8762	35.9009	-1.32466	0.00238385	down	AT2G26230	2e-80			| uricase / urate oxidase / nodulin 35, putative | chr2:11164956-11166968 FORWARD LENGTH=309	23.2	nucleotide metabolism.degradation	[Q]	Secondary metabolites biosynthesis, transport and catabolism	Cellular Component: peroxisome (GO:0005777);; Biological Process: fatty acid beta-oxidation (GO:0006635);; Molecular Function: oxidoreductase activity (GO:0016491);; Biological Process: purine-containing compound metabolic process (GO:0072521);;	K00365|1e-119|vcn:VOLCADRAFT_73602|hypothetical protein	Uricase GN=At2g26230 OS=Arabidopsis thaliana (Mouse-ear cress) PE=2 SV=2	urate oxidase II [Coccomyxa subellipsoidea C-169]	PF01014
Ce.4172	c4172.graph_c0	21.01	4.53474	-2.13009	4.42125e-10	down	AT2G30910	2e-07			ARPC1A | actin-related protein C1A | chr2:13153447-13156869 FORWARD LENGTH=378	31.1	cell.organisation	[R]	General function prediction only		K05757|2e-12|ppp:PHYPADRAFT_160291|hypothetical protein	Actin-related protein 2/3 complex subunit 1A GN=ARPC1A OS=Arabidopsis thaliana (Mouse-ear cress) PE=2 SV=1	WD40 repeat-like protein [Coccomyxa subellipsoidea C-169]	PF00400
Ce.3230	c3230.graph_c0	18.5682	2.49412	-2.81143	1.11022e-16	down	AT2G31890	5e-13			ATRAP, RAP | RAP | chr2:13557100-13559715 REVERSE LENGTH=671	35.2	not assigned.unknown					Tbc2 translation factor, chloroplastic (Precursor) GN=TBC2 OS=Chlamydomonas reinhardtii (Chlamydomonas smithii) PE=1 SV=1	hypothetical protein COCSUDRAFT_49195 [Coccomyxa subellipsoidea C-169]	PF08373
Ce.5876	c5876.graph_c1	7.97512	2.04707	-1.87554	2.6134e-07	down	AT2G32270	9e-27			ZIP3 | zinc transporter 3 precursor | chr2:13704278-13706612 FORWARD LENGTH=339	34.12	transport.metal			Molecular Function: zinc ion transmembrane transporter activity (GO:0005385);; Biological Process: zinc ion transport (GO:0006829);; Biological Process: intracellular protein transport (GO:0006886);; Cellular Component: membrane (GO:0016020);; Biological Process: cellular response to stress (GO:0033554);; Biological Process: nitrogen compound transport (GO:0071705);;	K14709|2e-34|ppp:PHYPADRAFT_104780|ZIP family transporter	Zinc transporter 3 (Precursor) GN=ZIP3 OS=Arabidopsis thaliana (Mouse-ear cress) PE=2 SV=1	ZIP family transporter [Physcomitrella patens subsp. patens]	PF02535
Ce.1739	c1739.graph_c0	19.4544	7.37753	-1.31742	0.00147962	down	AT2G32270	6e-40			ZIP3 | zinc transporter 3 precursor | chr2:13704278-13706612 FORWARD LENGTH=339	34.12	transport.metal			Biological Process: zinc ion transport (GO:0006829);; Cellular Component: membrane (GO:0016020);; Cellular Component: cell part (GO:0044464);;	K14709|3e-61|vvi:100252525|hypothetical protein LOC100252525	Zinc transporter 8 (Precursor) OS=Oryza sativa subsp. japonica (Rice) PE=2 SV=1	Zinc/iron permease [Coccomyxa subellipsoidea C-169]	PF02535
Ce.458	c458.graph_c0	1.58292	0.113426	-3.03163	0.00259692	down	AT2G32690	3e-06			ATGRP23, GRP23 | glycine-rich protein 23 | chr2:13863934-13864539 REVERSE LENGTH=172	35.1.40	not assigned.no ontology.glycine rich proteins					Formin-like protein 5 GN=P0453E05.107 OS=Oryza sativa subsp. japonica (Rice) PE=2 SV=2	Os02g0557000 [Oryza sativa Japonica Group]	0
Ce.6021	c6021.graph_c0	1435.13	552.666	-1.29941	0.00448289	down	AT2G33370	3e-85			| Ribosomal protein L14p/L23e family protein | chr2:14143718-14144644 REVERSE LENGTH=140	29.2.1.2.2.23	protein.synthesis.ribosomal protein.eukaryotic.60S subunit.L23	[J]	Translation, ribosomal structure and biogenesis	Molecular Function: nucleotide binding (GO:0000166);; Molecular Function: structural constituent of ribosome (GO:0003735);; Cellular Component: nucleolus (GO:0005730);; Cellular Component: mitochondrion (GO:0005739);; Biological Process: translation (GO:0006412);; Cellular Component: chloroplast (GO:0009507);; Molecular Function: rRNA binding (GO:0019843);; Cellular Component: cytosolic large rib…	K02894|1e-87|vcn:VOLCADRAFT_77611|rpl23	60S ribosomal protein L23 GN=RPL23 OS=Nicotiana tabacum (Common tobacco) PE=2 SV=1	ribosomal protein L14b/L23e [Coccomyxa subellipsoidea C-169]	PF00238
Ce.635	c635.graph_c0	4.37007	1.05928	-1.94516	1.05928e-06	down	AT2G35610	7e-39			XEG113 | xyloglucanase 113 | chr2:14947617-14951106 REVERSE LENGTH=644	35.2	not assigned.unknown						hypothetical protein COCSUDRAFT_17381, partial [Coccomyxa subellipsoidea C-169]	PF03407
Ce.16673	c16673.graph_c0	2.03542	0.335746	-2.41671	4.92543e-06	down	AT2G40580	8e-07			| Protein kinase superfamily protein | chr2:16943964-16944899 FORWARD LENGTH=311	29.4	protein.postranslational modification						hypothetical protein CHLNCDRAFT_142753 [Chlorella variabilis]	PF00069
Ce.7088	c7088.graph_c0	48.138	17.6507	-1.36921	0.000604425	down	AT2G40950	3e-06	bZIP/bZIP		BZIP17 | Basic-leucine zipper (bZIP) transcription factor family protein | chr2:17087823-17090326 REVERSE LENGTH=7	27.3.35	RNA.regulation of transcription.bZIP transcription factor family					Formin-like protein 5 GN=P0453E05.107 OS=Oryza sativa subsp. japonica (Rice) PE=2 SV=2	hypothetical protein CHLNCDRAFT_138475 [Chlorella variabilis]	PF00170
Ce.4507	c4507.graph_c0	23.2482	9.40013	-1.22742	0.00459745	down	AT2G43110	3e-13			| unknown protein; Has 212 Blast hits to 211 proteins in 96 species: Archae - 0; Bacteria - 6; Metazoa - 62; Fung	35.2	not assigned.unknown					Proline-rich receptor-like protein kinase PERK10 GN=PERK10 OS=Arabidopsis thaliana (Mouse-ear cress) PE=1 SV=2	hypothetical protein COCSUDRAFT_56575 [Coccomyxa subellipsoidea C-169]	0
Ce.6253	c6253.graph_c0	212.274	69.7154	-1.52852	4.90065e-05	down	AT2G44860	7e-63			| Ribosomal protein L24e family protein | chr2:18501034-18502128 REVERSE LENGTH=159	29.2.1.2.2.24	protein.synthesis.ribosomal protein.eukaryotic.60S subunit.L24	[J]	Translation, ribosomal structure and biogenesis	Biological Process: RNA methylation (GO:0001510);; Molecular Function: structural constituent of ribosome (GO:0003735);; Cellular Component: nucleolus (GO:0005730);; Biological Process: rRNA processing (GO:0006364);; Biological Process: translation (GO:0006412);; Cellular Component: cytosolic large ribosomal subunit (GO:0022625);;	K02896|6e-77|cre:CHLREDRAFT_83083|hypothetical protein	Probable ribosome biogenesis protein RLP24 GN=At2g44860 OS=Arabidopsis thaliana (Mouse-ear cress) PE=2 SV=1	predicted protein [Chlamydomonas reinhardtii]	PF01246
Ce.6928	c6928.graph_c0	49.0024	19.8391	-1.22657	0.00568931	down	AT2G45840	8e-28			| Arabidopsis thaliana protein of unknown function (DUF821) | chr2:18869286-18871487 FORWARD LENGTH=523	35.2	not assigned.unknown						hypothetical protein COCSUDRAFT_54837 [Coccomyxa subellipsoidea C-169]	PF05686
Ce.2507	c2507.graph_c0	264.667	79.356	-1.66049	1.00163e-05	down	AT2G47510	0			FUM1 | fumarase 1 | chr2:19498614-19502020 FORWARD LENGTH=492	8.1.8	TCA / org transformation.TCA.fumarase	[C]	Energy production and conversion		K01679|0.0|ath:AT2G47510|FUM1	Fumarate hydratase 1, mitochondrial (Precursor) GN=FUM1 OS=Arabidopsis thaliana (Mouse-ear cress) PE=1 SV=2	hypothetical protein CHLNCDRAFT_34079 [Chlorella variabilis]	PF10415,PF00206
Ce.2559	c2559.graph_c0	35.6464	14.8434	-1.1847	0.00821901	down	AT2G47900	7e-11	TUB/		TLP3 | tubby like protein 3 | chr2:19611196-19612766 REVERSE LENGTH=407	29.5.11.4.3.2	protein.degradation.ubiquitin.E3.SCF.FBOX					Tubby-like F-box protein 14 OS=Oryza sativa subsp. japonica (Rice) PE=2 SV=1	Tub-domain-containing protein [Coccomyxa subellipsoidea C-169]	PF01167,PF00646
Ce.6862	c6862.graph_c0	92.6137	37.644	-1.221	0.00660978	down	AT3G01120	2e-165			MTO1, CGS, ATCYS1, CGS1 | Pyridoxal phosphate (PLP)-dependent transferases superfamily protein | chr3:39234-41865	13.1.3.4.1	amino acid metabolism.synthesis.aspartate family.methionine.cystathionine gamma-synthase	[E]	Amino acid transport and metabolism		K01739|0.0|olu:OSTLU_33390|CGS1	Cystathionine gamma-synthase, chloroplastic (Precursor) GN=T4P13.19 OS=Arabidopsis thaliana (Mouse-ear cress) PE=2 SV=3	cystathionine gamma-synthase [Coccomyxa subellipsoidea C-169]	PF01053
Ce.4542	c4542.graph_c0	6.80164	2.32028	-1.45949	0.000939323	down	AT3G03740	5e-12			ATBPM4, BPM4 | BTB-POZ and MATH domain 4 | chr3:937106-939807 REVERSE LENGTH=465	35.1.16	not assigned.no ontology.speckle-type POZ protein-related					BTB/POZ and MATH domain-containing protein 5 GN=BPM5 OS=Arabidopsis thaliana (Mouse-ear cress) PE=1 SV=1	predicted protein [Ostreococcus lucimarinus CCE9901]	PF00917,PF00651
Ce.7340	c7340.graph_c0	34.2626	12.4094	-1.38673	0.000439251	down	AT3G10530	3e-138			| Transducin/WD40 repeat-like superfamily protein | chr3:3286277-3288670 FORWARD LENGTH=536	31.3	cell.cycle	[R]	General function prediction only	Biological Process: maturation of SSU-rRNA from tricistronic rRNA transcript (SSU-rRNA, 5.8S rRNA, LSU-rRNA) (GO:0000462);; Biological Process: endonucleolytic cleavage of tricistronic rRNA transcript (SSU-rRNA, 5.8S rRNA, LSU-rRNA) (GO:0000479);; Cellular Component: ribonucleoprotein complex (GO:0030529);; Molecular Function: organic cyclic compound binding (GO:0097159);; Molecular Function: het…		Formin-like protein 5 GN=P0453E05.107 OS=Oryza sativa subsp. japonica (Rice) PE=2 SV=2	WD40 repeat-like protein [Coccomyxa subellipsoidea C-169]	PF00400,PF08149
Ce.3087	c3087.graph_c0	21.7682	8.40235	-1.2944	0.00174374	down	AT3G13040	2e-23	G2-like/G2-like		| myb-like HTH transcriptional regulator family protein | chr3:4172415-4174456 REVERSE LENGTH=449	27.3.20	RNA.regulation of transcription.G2-like transcription factor family, GARP					Transcription factor PCL1 OS=Oryza sativa subsp. japonica (Rice) PE=2 SV=1	hypothetical protein CHLNCDRAFT_141917 [Chlorella variabilis]	PF00249
Ce.5939	c5939.graph_c0	364.808	37.6851	-3.19716	0	down	AT3G19940	7e-176			| Major facilitator superfamily protein | chr3:6938211-6939975 FORWARD LENGTH=514	34.2	transport.sugars	[GEPR]		Molecular Function: sugar:hydrogen symporter activity (GO:0005351);; Biological Process: purine nucleobase transport (GO:0006863);; Cellular Component: membrane (GO:0016020);;		Sugar transport protein 10 GN=STP10 OS=Arabidopsis thaliana (Mouse-ear cress) PE=2 SV=1	hypothetical protein CHLNCDRAFT_136418 [Chlorella variabilis]	PF00083
Ce.6325	c6325.graph_c0	196.634	61.1896	-1.6068	2.139e-05	down	AT3G19940	1e-127			| Major facilitator superfamily protein | chr3:6938211-6939975 FORWARD LENGTH=514	34.2	transport.sugars	[GEPR]		Biological Process: purine nucleobase transport (GO:0006863);; Molecular Function: carbohydrate transmembrane transporter activity (GO:0015144);; Molecular Function: symporter activity (GO:0015293);; Cellular Component: membrane (GO:0016020);; Biological Process: transmembrane transport (GO:0055085);;		Sugar transport protein 10 GN=STP10 OS=Arabidopsis thaliana (Mouse-ear cress) PE=2 SV=1	general substrate transporter [Coccomyxa subellipsoidea C-169]	PF00083
Ce.6016	c6016.graph_c0	1888.93	722.46	-1.3094	0.00850485	down	AT3G26650	2e-177			GAPA, GAPA-1 | glyceraldehyde 3-phosphate dehydrogenase A subunit | chr3:9795226-9796848 FORWARD LENGTH=396	1.3.4	PS.calvin cycle.GAP	[G]	Carbohydrate transport and metabolism	Molecular Function: argininosuccinate lyase activity (GO:0004056);; Molecular Function: glyceraldehyde-3-phosphate dehydrogenase (NAD+) (phosphorylating) activity (GO:0004365);; Biological Process: glucose metabolic process (GO:0006006);; Biological Process: response to cold (GO:0009409);; Biological Process: response to light stimulus (GO:0009416);; Cellular Component: chloroplast thylakoid memb…	K05298|0.0|vcn:VOLCADRAFT_76662|hypothetical protein	Glyceraldehyde-3-phosphate dehydrogenase A, chloroplastic (Precursor) GN=GAPA OS=Chlamydomonas reinhardtii (Chlamydomonas smithii) PE=1 SV=1	chloroplast glyceraldehyde 3-phosphate dehydrogenase [Botryococcus braunii]	PF00044,PF02800
Ce.6233	c6233.graph_c0	114.94	3.04815	-5.15237	0	down	AT3G27020	0			YSL6 | YELLOW STRIPE like 6 | chr3:9961623-9964461 REVERSE LENGTH=676	34.13	transport.peptides and oligopeptides	[S]	Function unknown	Cellular Component: vacuolar membrane (GO:0005774);; Biological Process: single-organism transport (GO:0044765);;		Probable metal-nicotianamine transporter YSL6 GN=YSL6 OS=Arabidopsis thaliana (Mouse-ear cress) PE=2 SV=2	PREDICTED: probable metal-nicotianamine transporter YSL6-like [Cicer arietinum]	PF03169
Ce.4858	c4858.graph_c0	15.0197	3.53001	-2.00837	4.74906e-09	down	AT3G27530	1e-38		1.05413	GC6, MAG4 | golgin candidate 6 | chr3:10193778-10199659 REVERSE LENGTH=914	29.3.4.2	protein.targeting.secretory pathway.golgi			Biological Process: nuclear-transcribed mRNA catabolic process (GO:0000956);; Cellular Component: mitochondrion (GO:0005739);; Cellular Component: Golgi stack (GO:0005795);; Cellular Component: cytosol (GO:0005829);; Biological Process: protein glycosylation (GO:0006486);; Biological Process: vacuole organization (GO:0007033);; Biological Process: response to red or far red light (GO:0009639);; B…		Golgin candidate 6 GN=GC6 OS=Arabidopsis thaliana (Mouse-ear cress) PE=1 SV=2	PREDICTED: golgin candidate 6-like, partial [Cucumis sativus]	PF04869,PF04871
Ce.965	c965.graph_c0	19.5121	7.6815	-1.26667	0.0028788	down	AT3G27730	0			RCK, MER3 | ATP binding;ATP-dependent helicases;DNA helicases | chr3:10273952-10280213 REVERSE LENGTH=1133	28.1	DNA.synthesis/chromatin structure	[R]	General function prediction only	Molecular Function: helicase activity (GO:0004386);; Biological Process: chromosome segregation (GO:0007059);; Biological Process: reciprocal meiotic recombination (GO:0007131);; Biological Process: chiasma assembly (GO:0051026);; Molecular Function: organic cyclic compound binding (GO:0097159);; Molecular Function: heterocyclic compound binding (GO:1901363);;		Protease Do-like 1, chloroplastic (Precursor) GN=K16N12.18 OS=Arabidopsis thaliana (Mouse-ear cress) PE=1 SV=2	P-loop containing nucleoside triphosphate hydrolase protein, partial [Coccomyxa subellipsoidea C-169]	PF00271,PF02889,PF00270
Ce.6566	c6566.graph_c0	40.1238	12.5255	-1.60006	1.18363e-05	down	AT3G46490	2e-26			| 2-oxoglutarate (2OG) and Fe(II)-dependent oxygenase superfamily protein | chr3:17115629-17119451 FORWARD LENGTH	35.1	not assigned.no ontology			Molecular Function: oxidoreductase activity, acting on paired donors, with incorporation or reduction of molecular oxygen, 2-oxoglutarate as one donor, and incorporation of one atom each of oxygen into both donors (GO:0016706);; Biological Process: oxidation-reduction process (GO:0055114);;	K06892|5e-30|ppp:PHYPADRAFT_181514|hypothetical protein	Gibberellin 20 oxidase 2 GN=MIO24.5 OS=Arabidopsis thaliana (Mouse-ear cress) PE=2 SV=1	oxidoreductase [Coccomyxa subellipsoidea C-169]	PF03171
Ce.4368	c4368.graph_c0	30.4917	10.5192	-1.45625	0.000137458	down	AT3G46490	6e-12			| 2-oxoglutarate (2OG) and Fe(II)-dependent oxygenase superfamily protein | chr3:17115629-17119451 FORWARD LENGTH	35.1	not assigned.no ontology					Gibberellin 20 oxidase 2 OS=Oryza sativa subsp. japonica (Rice) PE=1 SV=1	hypothetical protein HMPREF1544_08302 [Mucor circinelloides f. circinelloides 1006PhL]	PF03171
Ce.4842	c4842.graph_c0	15.9707	6.49682	-1.21698	0.00564891	down	AT3G52050	1e-28			| 5'-3' exonuclease family protein | chr3:19305159-19308931 FORWARD LENGTH=365	28.99	DNA.unspecified	[L]	Replication, recombination and repair				hypothetical protein CHLNCDRAFT_136540 [Chlorella variabilis]	PF02739,PF01367
Ce.893	c893.graph_c0	3.56273	1.0259	-1.67005	0.00246028	down	AT3G52590	1e-10			UBQ1, EMB2167, ERD16, HAP4 | ubiquitin extension protein 1 | chr3:19505668-19506681 FORWARD LENGTH=128	29.2.1.2.2.40	protein.synthesis.ribosomal protein.eukaryotic.60S subunit.L40	[O]	Posttranslational modification, protein turnover, chaperones			40S ribosomal protein S27a (Precursor; Fragment) OS=Daucus carota (Carrot) PE=2 SV=2	hypothetical protein PHYSODRAFT_250283 [Phytophthora sojae]	PF00240,PF01020
Ce.5600	c5600.graph_c0	223.629	81.4243	-1.38028	0.00126132	down	AT3G58170	5e-06			ATBS14A, ATBET11, BET11, BS14A | BET1P/SFT1P-like protein 14A | chr3:21542632-21543775 REVERSE LENGTH=122	29.3.4.2	protein.targeting.secretory pathway.golgi				K11089|1e-114|vcn:VOLCADRAFT_78678|hypothetical protein	Formin-like protein 20 GN=MBK20.20/MBK20.21 OS=Arabidopsis thaliana (Mouse-ear cress) PE=2 SV=3	hypothetical protein VOLCADRAFT_78678 [Volvox carteri f. nagariensis]	PF05739
Ce.9024	c9024.graph_c0	4.00695	0.554968	-2.74204	5.11147e-13	down	AT3G58640	1e-38			| Mitogen activated protein kinase kinase kinase-related | chr3:21687153-21692675 REVERSE LENGTH=809	29.4	protein.postranslational modification	[RTKL]		Molecular Function: protein kinase activity (GO:0004672);; Biological Process: metabolic process (GO:0008152);; Molecular Function: organic cyclic compound binding (GO:0097159);; Molecular Function: heterocyclic compound binding (GO:1901363);;		Serine/threonine-protein kinase CTR1 GN=CTR1 OS=Arabidopsis thaliana (Mouse-ear cress) PE=1 SV=1	hypothetical protein CHLNCDRAFT_133695 [Chlorella variabilis]	PF07714
Ce.986	c986.graph_c0	16.7774	2.66203	-2.57333	1.52101e-14	down	AT3G58640	1e-36			| Mitogen activated protein kinase kinase kinase-related | chr3:21687153-21692675 REVERSE LENGTH=809	29.4	protein.postranslational modification	[RTKL]				Probable LRR receptor-like serine/threonine-protein kinase At4g36180 (Precursor) GN=At4g36180 OS=Arabidopsis thaliana (Mouse-ear cress) PE=1 SV=1	hypothetical protein CHLNCDRAFT_133695 [Chlorella variabilis]	PF07714
Ce.2557	c2557.graph_c0	3.39801	1.15039	-1.4629	0.00255098	down	AT3G63130	2e-28			RANGAP1 | RAN GTPase activating protein 1 | chr3:23325108-23326715 FORWARD LENGTH=535	30.5	signalling.G-proteins	[TA]		Biological Process: cytokinesis (GO:0000910);; Cellular Component: nucleus (GO:0005634);; Biological Process: nucleocytoplasmic transport (GO:0006913);; Biological Process: organelle organization (GO:0006996);; Biological Process: response to abiotic stimulus (GO:0009628);; Cellular Component: membrane (GO:0016020);; Biological Process: regulation of nucleobase-containing compound metabolic proce…	K14319|2e-34|vcn:VOLCADRAFT_107530|hypothetical protein	RAN GTPase-activating protein 1 GN=RANGAP1 OS=Arabidopsis thaliana (Mouse-ear cress) PE=1 SV=1	hypothetical protein CHLNCDRAFT_144240 [Chlorella variabilis]	0
Ce.3108	c3108.graph_c0	31.4154	10.8974	-1.4486	0.000156135	down	AT4G01280	2e-18	MYB-related/MYB_related		| Homeodomain-like superfamily protein | chr4:535288-536854 FORWARD LENGTH=303	27.3.26	RNA.regulation of transcription.MYB-related transcription factor family			Molecular Function: binding (GO:0005488);; Biological Process: response to hormone (GO:0009725);; Biological Process: response to oxygen-containing compound (GO:1901700);;		Transcription factor ASG4 GN=F22L4.18 OS=Arabidopsis thaliana (Mouse-ear cress) PE=2 SV=1	hypothetical protein COCSUDRAFT_59046 [Coccomyxa subellipsoidea C-169]	PF00249
Ce.3269	c3269.graph_c0	28.5004	7.4744	-1.85198	9.42469e-08	down	AT4G02400	1e-29			| U3 ribonucleoprotein (Utp) family protein | chr4:1054243-1057884 FORWARD LENGTH=855	27.1.1	RNA.processing.splicing				K14567|0.0|vcn:VOLCADRAFT_121361|hypothetical protein	Extensin (Precursor) GN=HRGPNT3 OS=Nicotiana tabacum (Common tobacco) PE=2 SV=1	hypothetical protein CHLNCDRAFT_51602 [Chlorella variabilis]	PF04615
Ce.6411	c6411.graph_c0	117.161	41.434	-1.42218	0.000443482	down	AT4G02730	6e-30			| Transducin/WD40 repeat-like superfamily protein | chr4:1207759-1209066 FORWARD LENGTH=333	30.5	signalling.G-proteins	[T]	Signal transduction mechanisms			Dynein assembly factor with WDR repeat domains 1 GN=DAW1 OS=Chlamydomonas reinhardtii (Chlamydomonas smithii) PE=1 SV=1	WD40 repeat-like protein [Coccomyxa subellipsoidea C-169]	PF00400
Ce.6461	c6461.graph_c0	97.8478	39.1985	-1.24232	0.00739731	down	AT4G03020	3e-114			| transducin family protein / WD-40 repeat family protein | chr4:1331704-1334472 REVERSE LENGTH=493	33.99	development.unspecified	[R]	General function prediction only		K11801|1e-129|ppp:PHYPADRAFT_124836|hypothetical protein	LEC14B homolog OS=Prunus armeniaca (Apricot) PE=2 SV=1	WD40 repeat-like protein [Coccomyxa subellipsoidea C-169]	PF00400
Ce.10772	c10772.graph_c0	1.64062	0.518239	-1.54301	0.00703927	down	AT4G11230	1e-68			| Riboflavin synthase-like superfamily protein | chr4:6840791-6845587 REVERSE LENGTH=941	20.1.1	stress.biotic.respiratory burst			Biological Process: defense response (GO:0006952);; Biological Process: signal transduction (GO:0007165);; Biological Process: metabolic process (GO:0008152);; Biological Process: response to hormone (GO:0009725);; Cellular Component: membrane (GO:0016020);; Biological Process: cellular response to organic substance (GO:0071310);; Biological Process: response to oxygen-containing compound (GO:190…		Probable respiratory burst oxidase homolog protein I GN=RBOHI OS=Arabidopsis thaliana (Mouse-ear cress) PE=3 SV=2	PREDICTED: LOW QUALITY PROTEIN: respiratory burst oxidase homolog protein F-like [Cucumis sativus]	PF08022,PF08414,PF08030,PF01794
Ce.6196	c6196.graph_c0	27.6132	6.90908	-1.91912	2.55653e-08	down	AT4G12740	4e-86			| HhH-GPD base excision DNA repair family protein | chr4:7494578-7497596 REVERSE LENGTH=630	28.1	DNA.synthesis/chromatin structure	[L]	Replication, recombination and repair	Molecular Function: catalytic activity (GO:0003824);; Biological Process: metabolic process (GO:0008152);;	K03575|7e-95|osa:4351781|Os12g0211400	A/G-specific adenine DNA glycosylase GN=MYH OS=Arabidopsis thaliana (Mouse-ear cress) PE=3 SV=1	DNA glycosylase [Coccomyxa subellipsoidea C-169]	PF00730
Ce.4394	c4394.graph_c0	16.6133	5.07064	-1.63276	6.47841e-06	down	AT4G16130	0			ARA1, ISA1, ATISA1 | arabinose kinase | chr4:9120875-9127656 FORWARD LENGTH=1039	10.1.30.2	cell wall.precursor synthesis.sugar kinases.arabinose-1-kinase			Molecular Function: nucleotide binding (GO:0000166);; Cellular Component: cytosol (GO:0005829);; Biological Process: RNA processing (GO:0006396);; Cellular Component: plasmodesma (GO:0009506);; Molecular Function: L-arabinokinase activity (GO:0009702);; Biological Process: arabinose metabolic process (GO:0019566);;	K12446|0.0|sbi:SORBI_04g003250|hypothetical protein	L-arabinokinase OS=Arabidopsis thaliana (Mouse-ear cress) PE=1 SV=1	hypothetical protein COCSUDRAFT_54656 [Coccomyxa subellipsoidea C-169]	PF00288,PF10509
Ce.12542	c12542.graph_c0	1.95632	0.095509	-3.87013	2.60638e-10	down	AT4G17280	8e-10			| Auxin-responsive family protein | chr4:9678887-9680277 REVERSE LENGTH=402	17.2.3	hormone metabolism.auxin.induced-regulated-responsive-activated						hypothetical protein COCSUDRAFT_65830 [Coccomyxa subellipsoidea C-169]	PF03188,PF04526
Ce.4355	c4355.graph_c0	1.76661	0.346258	-2.20018	1.05439e-05	down	AT4G18670	2e-06			| Leucine-rich repeat (LRR) family protein | chr4:10275918-10278491 REVERSE LENGTH=857	10.5.3	cell wall.cell wall proteins.LRR					Extensin (Precursor) GN=HRGPNT3 OS=Nicotiana tabacum (Common tobacco) PE=2 SV=1	hypothetical protein VOLCADRAFT_98215 [Volvox carteri f. nagariensis]	PF08263
Ce.3222	c3222.graph_c0	14.7935	5.77837	-1.27593	0.00239426	down	AT4G20130	2e-06		-1.31627	PTAC14 | plastid transcriptionally active 14 | chr4:10878914-10881697 FORWARD LENGTH=483	1.3.13	PS.calvin cycle.rubisco interacting						hypothetical protein CHLREDRAFT_142058 [Chlamydomonas reinhardtii]	PF09273,PF00856
Ce.7504	c7504.graph_c0	42.7326	17.1374	-1.23964	0.00400641	down	AT4G20130	1e-10		-1.31627	PTAC14 | plastid transcriptionally active 14 | chr4:10878914-10881697 FORWARD LENGTH=483	1.3.13	PS.calvin cycle.rubisco interacting			Biological Process: primary metabolic process (GO:0044238);; Biological Process: cellular macromolecule metabolic process (GO:0044260);;		Ribulose-1,5 bisphosphate carboxylase/oxygenase large subunit N-methyltransferase, chloroplastic (Precursor) GN=RBCMT OS=Nicotiana tabacum (Common tobacco) PE=2 SV=1	predicted protein [Micromonas sp. RCC299]	PF09273,PF00856
Ce.5700	c5700.graph_c0	21.6079	5.62087	-1.86265	8.53099e-08	down	AT4G24710	6e-124			| P-loop containing nucleoside triphosphate hydrolases superfamily protein | chr4:12745752-12748995 REVERSE LENGT	35.1	not assigned.no ontology	[O]	Posttranslational modification, protein turnover, chaperones	Cellular Component: plastid (GO:0009536);; Molecular Function: nucleoside-triphosphatase activity (GO:0017111);;		Pachytene checkpoint protein 2 homolog OS=Oryza sativa subsp. japonica (Rice) PE=2 SV=3	thyroid hormone receptor interactor, putative [Ricinus communis]	PF00004
Ce.2332	c2332.graph_c0	32.5959	8.43375	-1.86881	1.01472e-07	down	AT4G25130	1e-59			PMSR4 | peptide met sulfoxide reductase 4 | chr4:12898802-12899998 REVERSE LENGTH=258	29.4	protein.postranslational modification	[O]	Posttranslational modification, protein turnover, chaperones	Cellular Component: mitochondrion (GO:0005739);; Biological Process: glycine catabolic process (GO:0006546);; Molecular Function: peptide-methionine (S)-S-oxide reductase activity (GO:0008113);; Cellular Component: chloroplast stroma (GO:0009570);; Cellular Component: chloroplast envelope (GO:0009941);; Biological Process: response to red light (GO:0010114);; Biological Process: response to far r…	K07304|3e-85|cre:CHLREDRAFT_184206|MSRA3	Peptide methionine sulfoxide reductase A4, chloroplastic (Precursor) GN=F13M23.270 OS=Arabidopsis thaliana (Mouse-ear cress) PE=1 SV=2	PMSR-domain-containing protein [Coccomyxa subellipsoidea C-169]	PF01625
Ce.7219	c7219.graph_c0	31.3605	12.831	-1.21083	0.00607871	down	AT4G26200	4e-12			ACS7, ATACS7 | 1-amino-cyclopropane-1-carboxylate synthase 7 | chr4:13275307-13276946 FORWARD LENGTH=447	17.5.1.1	hormone metabolism.ethylene.synthesis-degradation.1-aminocyclopropane-1-carboxylate synthase	[KE]				1-aminocyclopropane-1-carboxylate synthase 7 GN=ACS7 OS=Arabidopsis thaliana (Mouse-ear cress) PE=1 SV=1	PLP-dependent transferase [Coccomyxa subellipsoidea C-169]	PF00155
Ce.2667	c2667.graph_c0	56.1532	21.7617	-1.28971	0.00234948	down	AT4G26750	3e-40			| hydroxyproline-rich glycoprotein family protein | chr4:13475848-13478382 REVERSE LENGTH=421	35.1.41	not assigned.no ontology.hydroxyproline rich proteins				K12199|2e-50|vcn:VOLCADRAFT_118821|hypothetical protein	Vegetative cell wall protein gp1 (Precursor) GN=GP1 OS=Chlamydomonas reinhardtii (Chlamydomonas smithii) PE=2 SV=1	DUF605-domain-containing protein [Coccomyxa subellipsoidea C-169]	PF04652
Ce.2800	c2800.graph_c0	102.473	21.4916	-2.17542	9.49149e-11	down	AT4G29130	3e-88			ATHXK1, GIN2, HXK1 | hexokinase 1 | chr4:14352338-14354865 REVERSE LENGTH=496	2.2.1.4	major CHO metabolism.degradation.sucrose.hexokinase	[G]	Carbohydrate transport and metabolism	Biological Process: cellular process (GO:0009987);; Cellular Component: membrane (GO:0016020);; Molecular Function: kinase activity (GO:0016301);; Molecular Function: phosphotransferase activity, alcohol group as acceptor (GO:0016773);; Cellular Component: intracellular membrane-bounded organelle (GO:0043231);; Cellular Component: cytoplasmic part (GO:0044444);; Biological Process: organic substa…	K00844|2e-92|rcu:RCOM_1597800|hexokinase, putative (EC:2.7.1.1)	Hexokinase-1 GN=HXK1 OS=Nicotiana tabacum (Common tobacco) PE=1 SV=1	actin-like ATPase domain-containing protein [Coccomyxa subellipsoidea C-169]	PF03727,PF00349
Ce.5853	c5853.graph_c1	4.84987	0.943941	-2.26665	5.97232e-10	down	AT4G32640	8e-06			| Sec23/Sec24 protein transport family protein | chr4:15742661-15750424 FORWARD LENGTH=1080	29.3.4.2	protein.targeting.secretory pathway.golgi					Vegetative cell wall protein gp1 (Precursor) GN=GP1 OS=Chlamydomonas reinhardtii (Chlamydomonas smithii) PE=2 SV=1	minus agglutinin [Chlamydomonas incerta]	PF00626,PF04810,PF04811,PF08033,PF04815
Ce.6181	c6181.graph_c0	300.332	99.477	-1.51663	8.26064e-05	down	AT4G34120	2e-46			LEJ1, CDCP1 | Cystathionine beta-synthase (CBS) family protein | chr4:16341194-16342893 FORWARD LENGTH=238	17.5.1	hormone metabolism.ethylene.synthesis-degradation	[R]	General function prediction only	Cellular Component: chloroplast stroma (GO:0009570);; Biological Process: hydrogen peroxide catabolic process (GO:0042744);; Biological Process: cell redox homeostasis (GO:0045454);;		CBS domain-containing protein CBSX2, chloroplastic (Precursor) GN=F28A23.120 OS=Arabidopsis thaliana (Mouse-ear cress) PE=1 SV=1	cystathionine beta-synthase [Coccomyxa subellipsoidea C-169]	PF00571
Ce.14103	c14103.graph_c0	2.05151	0.404261	-2.13034	0.00143959	down	AT4G34910	8e-18			| P-loop containing nucleoside triphosphate hydrolases superfamily protein | chr4:16631661-16634834 FORWARD LENGT	29.2.2.3.5	protein.synthesis.ribosome biogenesis.Pre-rRNA processing and modifications.DExD-box helicases	[LKJ]		Molecular Function: helicase activity (GO:0004386);; Biological Process: cellular process (GO:0009987);; Molecular Function: ion binding (GO:0043167);; Molecular Function: organic cyclic compound binding (GO:0097159);; Molecular Function: heterocyclic compound binding (GO:1901363);;		DEAD-box ATP-dependent RNA helicase 16 GN=RH16 OS=Arabidopsis thaliana (Mouse-ear cress) PE=2 SV=1	DEAD-domain-containing protein [Coccomyxa subellipsoidea C-169]	PF00271,PF00270
Ce.7506	c7506.graph_c0	31.0326	10.1136	-1.53844	3.41799e-05	down	AT4G34910	3e-130			| P-loop containing nucleoside triphosphate hydrolases superfamily protein | chr4:16631661-16634834 FORWARD LENGT	29.2.2.3.5	protein.synthesis.ribosome biogenesis.Pre-rRNA processing and modifications.DExD-box helicases	[LKJ]		Molecular Function: hydrolase activity (GO:0016787);;		DEAD-box ATP-dependent RNA helicase 16 GN=RH16 OS=Arabidopsis thaliana (Mouse-ear cress) PE=2 SV=1	DEAD-domain-containing protein [Coccomyxa subellipsoidea C-169]	PF00271,PF00270
Ce.7179	c7179.graph_c0	24.238	9.14838	-1.32744	0.00115691	down	AT4G37870	0			PCK1, PEPCK | phosphoenolpyruvate carboxykinase 1 | chr4:17802974-17806332 REVERSE LENGTH=671	6.4	gluconeogenesis / glyoxylate cycle.PEPCK	[C]	Energy production and conversion	Molecular Function: phosphoenolpyruvate carboxykinase (ATP) activity (GO:0004612);; Molecular Function: ATP binding (GO:0005524);; Biological Process: gluconeogenesis (GO:0006094);; Molecular Function: kinase activity (GO:0016301);; Biological Process: phosphorylation (GO:0016310);;	K01610|0.0|ppp:PHYPADRAFT_210293|hypothetical protein	Phosphoenolpyruvate carboxykinase [ATP] GN=PCKA OS=Arabidopsis thaliana (Mouse-ear cress) PE=1 SV=1	hypothetical protein COCSUDRAFT_53066 [Coccomyxa subellipsoidea C-169]	PF01293
Ce.3457	c3457.graph_c0	3.9711	1.04462	-1.8293	5.73132e-06	down	AT4G38130	6e-107			HD1, ATHD1, HDA1, RPD3A, HDA19 | histone deacetylase 1 | chr4:17896663-17899057 REVERSE LENGTH=469	27.3.55	RNA.regulation of transcription.HDA	[BQ]		Molecular Function: protein kinase activity (GO:0004672);; Biological Process: transcription, DNA-templated (GO:0006351);; Biological Process: response to stress (GO:0006950);; Biological Process: response to abiotic stimulus (GO:0009628);; Biological Process: gene silencing (GO:0016458);; Biological Process: histone deacetylation (GO:0016575);; Molecular Function: NAD-dependent histone deacetyla…	K06067|1e-107|ppp:PHYPADRAFT_199053|HDA1504	Histone deacetylase 9 GN=HDA9 OS=Arabidopsis thaliana (Mouse-ear cress) PE=2 SV=1	class I RPD3 type histone deacetylase protein [Physcomitrella patens subsp. patens]	PF00850
Ce.8050	c8050.graph_c0	14.8986	5.17109	-1.44067	0.000464159	down	AT4G38470	4e-34			| ACT-like protein tyrosine kinase family protein | chr4:17999432-18003551 FORWARD LENGTH=575	29.4	protein.postranslational modification	[RTKL]		Molecular Function: protein kinase activity (GO:0004672);; Biological Process: phosphorylation (GO:0016310);; Biological Process: protein metabolic process (GO:0019538);;		Serine/threonine-protein kinase CTR1 GN=CTR1 OS=Arabidopsis thaliana (Mouse-ear cress) PE=1 SV=1	kinase-like protein [Coccomyxa subellipsoidea C-169]	PF07714,PF01842
Ce.16975	c16975.graph_c0	1.54665	0.156165	-2.74617	0.00458457	down	AT4G39460	1e-17			SAMC1 | S-adenosylmethionine carrier 1 | chr4:18356093-18358596 REVERSE LENGTH=325	34.9	transport.metabolite transporters at the mitochondrial membrane			Biological Process: transport (GO:0006810);; Cellular Component: membrane (GO:0016020);;		Adenine nucleotide transporter BT1, chloroplastic/mitochondrial (Precursor) GN=F8B4.100 OS=Arabidopsis thaliana (Mouse-ear cress) PE=1 SV=1	mitochondrial carrier, partial [Coccomyxa subellipsoidea C-169]	PF00153
Ce.3337	c3337.graph_c0	66.9252	21.9642	-1.52934	4.46778e-05	down	AT5G02540	2e-29			| NAD(P)-binding Rossmann-fold superfamily protein | chr5:568609-570720 FORWARD LENGTH=331	26.22	misc.short chain dehydrogenase/reductase (SDR)	[IQR]		Biological Process: metabolic process (GO:0008152);; Molecular Function: oxidoreductase activity (GO:0016491);;		Short-chain dehydrogenase TIC 32, chloroplastic GN=TIC32 OS=Arabidopsis thaliana (Mouse-ear cress) PE=2 SV=1	NAD(P)-binding protein [Coccomyxa subellipsoidea C-169]	PF00106
Ce.6148	c6148.graph_c0	360.701	112.569	-1.60273	3.06277e-05	down	AT5G02860	2e-24			| Pentatricopeptide repeat (PPR) superfamily protein | chr5:654102-656561 FORWARD LENGTH=819	35.1.5	not assigned.no ontology.pentatricopeptide (PPR) repeat-containing protein					Pentatricopeptide repeat-containing protein At5g02860 GN=At5g02860 OS=Arabidopsis thaliana (Mouse-ear cress) PE=2 SV=1	TPR-like protein [Coccomyxa subellipsoidea C-169]	PF01535
Ce.6448	c6448.graph_c0	110.559	33.3934	-1.64941	5.83157e-06	down	AT5G05710	1e-26			| Pleckstrin homology (PH) domain superfamily protein | chr5:1715943-1716377 FORWARD LENGTH=144	30.9	signalling.lipids					Pleckstrin homology domain-containing protein 1 GN=PH1 OS=Arabidopsis thaliana (Mouse-ear cress) PE=2 SV=2	hypothetical protein COCSUDRAFT_46190 [Coccomyxa subellipsoidea C-169]	PF00169
Ce.1480	c1480.graph_c0	6.40636	2.27588	-1.40151	0.00200061	down	AT5G08590	1e-36		1.6763	ASK2, SNRK2-1, SNRK2	29.4	protein.postranslational modification	[RTKL]		Molecular Function: transferase activity, transferring phosphorus-containing groups (GO:0016772);; Biological Process: cellular metabolic process (GO:0044237);; Biological Process: primary metabolic process (GO:0044238);; Biological Process: single-organism process (GO:0044699);; Biological Process: response to stimulus (GO:0050896);; Biological Process: organic substance metabolic process (GO:00…	K14498|2e-38|vcn:VOLCADRAFT_59940|okl1	Serine/threonine-protein kinase SAPK9 GN=OOSJNBa0017N12.8 OS=Oryza sativa subsp. japonica (Rice) PE=2 SV=1	kinase-like protein [Coccomyxa subellipsoidea C-169]	PF00069
Ce.4248	c4248.graph_c0	23.2977	9.21077	-1.26012	0.00293896	down	AT5G08610	6e-119			| P-loop containing nucleoside triphosphate hydrolases superfamily protein | chr5:2790341-2794059 FORWARD LENGTH=	27.1.2	RNA.processing.RNA helicase	[LKJ]		Biological Process: response to stress (GO:0006950);; Biological Process: response to abiotic stimulus (GO:0009628);; Molecular Function: hydrolase activity (GO:0016787);; Molecular Function: organic cyclic compound binding (GO:0097159);; Molecular Function: heterocyclic compound binding (GO:1901363);;		DEAD-box ATP-dependent RNA helicase 26 OS=Oryza sativa subsp. japonica (Rice) PE=2 SV=1	DEAD box helicase [Ectocarpus siliculosus]	PF00271,PF00270
Ce.5661	c5661.graph_c0	26.686	10.6899	-1.24234	0.00642698	down	AT5G10910	6e-69			| mraW methylase family protein | chr5:3439588-3441517 FORWARD LENGTH=434	35.1	not assigned.no ontology			Molecular Function: catalytic activity (GO:0003824);;		Extensin (Precursor) GN=HRGPNT3 OS=Nicotiana tabacum (Common tobacco) PE=2 SV=1	hypothetical protein VOLCADRAFT_98215 [Volvox carteri f. nagariensis]	PF01795
Ce.989	c989.graph_c0	41.4722	15.8292	-1.3116	0.00161354	down	AT5G13780	4e-77	GNAT/		| Acyl-CoA N-acyltransferases (NAT) superfamily protein | chr5:4447610-4448603 REVERSE LENGTH=192	13.2.2.1	amino acid metabolism.degradation.glutamate family.glutamine	[G]	Carbohydrate transport and metabolism			Fructose-bisphosphate aldolase, cytoplasmic isozyme OS=Zea mays (Maize) PE=1 SV=1	fructose-1,6-bisphosphate aldolase [Coccomyxa subellipsoidea C-169]	PF00583
Ce.2319	c2319.graph_c0	213.958	62.0811	-1.70771	2.97091e-06	down	AT5G14240	3e-41			| Thioredoxin superfamily protein | chr5:4596223-4597568 REVERSE LENGTH=256	35.2	not assigned.unknown	[R]	General function prediction only	Biological Process: multicellular organismal development (GO:0007275);;	K11294|1e-106|ppp:PHYPADRAFT_167900|hypothetical protein	Nucleolin 1 OS=Oryza sativa subsp. japonica (Rice) PE=2 SV=1	hypothetical protein CHLNCDRAFT_143267 [Chlorella variabilis]	PF02114
Ce.2578	c2578.graph_c0	37.702	15.5535	-1.19957	0.00876642	down	AT5G15450	5e-103			APG6, CLPB3, CLPB-P | casein lytic proteinase B3 | chr5:5014399-5018255 REVERSE LENGTH=968	20.2.1	stress.abiotic.heat	[O]	Posttranslational modification, protein turnover, chaperones	Molecular Function: ATP binding (GO:0005524);; Biological Process: response to heat (GO:0009408);; Cellular Component: chloroplast stroma (GO:0009570);; Biological Process: chloroplast organization (GO:0009658);; Biological Process: protein processing (GO:0016485);; Molecular Function: ATPase activity (GO:0016887);;	K03695|1e-133|cre:CHLREDRAFT_195422|CLPB3	Chaperone protein ClpB2, chloroplastic (Precursor) OS=Oryza sativa subsp. japonica (Rice) PE=2 SV=1	ClpB chaperone, Hsp100 family [Coccomyxa subellipsoidea C-169]	PF02861,PF00004,PF07724,PF10431
Ce.11443	c11443.graph_c0	1.78659	0.389082	-2.04693	0.000120142	down	AT5G16890	2e-10			| Exostosin family protein | chr5:5551664-5554741 FORWARD LENGTH=511	10.3	cell wall.hemicellulose synthesis					Probable beta-1,4-xylosyltransferase IRX10L GN=MAC9.17 OS=Arabidopsis thaliana (Mouse-ear cress) PE=2 SV=1	hypothetical protein COCSUDRAFT_64203 [Coccomyxa subellipsoidea C-169]	PF03016
Ce.5754	c5754.graph_c0	11.0088	1.13805	-3.18249	0	down	AT5G17300	3e-26	MYB-related/MYB_related		RVE1 | Homeodomain-like superfamily protein | chr5:5690435-5692435 REVERSE LENGTH=387	27.3.26	RNA.regulation of transcription.MYB-related transcription factor family			Molecular Function: DNA binding (GO:0003677);; Molecular Function: chromatin binding (GO:0003682);; Molecular Function: sequence-specific DNA binding transcription factor activity (GO:0003700);; Biological Process: regulation of transcription, DNA-templated (GO:0006355);; Biological Process: circadian rhythm (GO:0007623);; Biological Process: response to salt stress (GO:0009651);; Biological Proc…		Protein CCA1 GN=CCA1 OS=Arabidopsis thaliana (Mouse-ear cress) PE=1 SV=1	myb-related transcription factor [Volvox carteri f. nagariensis]	PF00249
Ce.4143	c4143.graph_c0	14.3906	0.750415	-4.16912	0	down	AT5G17790	2e-07			VAR3 | zinc finger (Ran-binding) family protein | chr5:5869810-5872671 REVERSE LENGTH=758	30.5	signalling.G-proteins					Glutenin, high molecular weight subunit DX5 (Precursor) GN=GLU-1D-1D OS=Triticum aestivum (Wheat) PE=3 SV=5	hypothetical protein GUITHDRAFT_119564 [Guillardia theta CCMP2712]	PF00641
Ce.6413	c6413.graph_c0	147.434	52.4906	-1.41227	0.000395401	down	AT5G18400	8e-30			| Cytokine-induced anti-apoptosis inhibitor 1, Fe-S biogenesis | chr5:6092955-6094876 REVERSE LENGTH=272	35.2	not assigned.unknown	[J]	Translation, ribosomal structure and biogenesis			Anamorsin homolog OS=Vitis vinifera (Grape) PE=3 SV=1	hypothetical protein CHLNCDRAFT_144088 [Chlorella variabilis]	PF05093
Ce.3503	c3503.graph_c0	4.69105	1.24924	-1.81993	1.3129e-06	down	AT5G19320	7e-31			RANGAP2 | RAN GTPase activating protein 2 | chr5:6505310-6506947 REVERSE LENGTH=545	30.5	signalling.G-proteins			Biological Process: cellular metabolic process (GO:0044237);; Cellular Component: cell part (GO:0044464);; Biological Process: single-organism cellular process (GO:0044763);;		RAN GTPase-activating protein 1 GN=RANGAP1 OS=Arabidopsis thaliana (Mouse-ear cress) PE=1 SV=1	hypothetical protein CHLNCDRAFT_144240 [Chlorella variabilis]	0
Ce.7008	c7008.graph_c0	81.1428	10.2118	-2.90959	0	down	AT5G20140	1e-43			| SOUL heme-binding family protein | chr5:6799066-6800892 REVERSE LENGTH=395	21.3	redox.heme			Cellular Component: plastid (GO:0009536);;		Heme-binding-like protein At3g10130, chloroplastic (Precursor) GN=At3g10130 OS=Arabidopsis thaliana (Mouse-ear cress) PE=1 SV=1	hypothetical protein VOLCADRAFT_84753 [Volvox carteri f. nagariensis]	PF04832,PF10184
Ce.3024	c3024.graph_c0	148.234	57.4007	-1.29143	0.00477084	down	AT5G20890	0			| TCP-1/cpn60 chaperonin family protein | chr5:7087020-7089906 REVERSE LENGTH=527	29.6	protein.folding	[O]	Posttranslational modification, protein turnover, chaperones	Molecular Function: serine-type endopeptidase activity (GO:0004252);; Molecular Function: ATP binding (GO:0005524);; Cellular Component: cell wall (GO:0005618);; Cellular Component: cytosol (GO:0005829);; Biological Process: gluconeogenesis (GO:0006094);; Biological Process: rRNA processing (GO:0006364);; Biological Process: protein folding (GO:0006457);; Biological Process: cytoskeleton organiza…	K09494|0.0|vcn:VOLCADRAFT_83502|cct2	T-complex protein 1 subunit alpha GN=CCT1 OS=Arabidopsis thaliana (Mouse-ear cress) PE=2 SV=1	T-complex protein 1 beta subunit [Coccomyxa subellipsoidea C-169]	PF00118
Ce.5012	c5012.graph_c0	10.8155	1.62194	-2.64689	2.84217e-14	down	AT5G20930	2e-13			TSL | Protein kinase superfamily protein | chr5:7098213-7102970 FORWARD LENGTH=688	29.4	protein.postranslational modification			Molecular Function: transferase activity, transferring phosphorus-containing groups (GO:0016772);; Cellular Component: intracellular part (GO:0044424);;	K08864|1e-17|ota:Ot13g01120|tousled-like kinase 2 (ISS)	Serine/threonine-protein kinase TOUSLED GN=F22D1.100 OS=Arabidopsis thaliana (Mouse-ear cress) PE=1 SV=1	kinase-like protein [Coccomyxa subellipsoidea C-169]	PF00069
Ce.5619	c5619.graph_c0	13.403	2.02529	-2.64058	7.77156e-15	down	AT5G20930	1e-41			TSL | Protein kinase superfamily protein | chr5:7098213-7102970 FORWARD LENGTH=688	29.4	protein.postranslational modification	[RTKL]		Molecular Function: binding (GO:0005488);; Molecular Function: kinase activity (GO:0016301);; Cellular Component: intracellular part (GO:0044424);;	K08864|2e-51|sbi:SORBI_01g008020|hypothetical protein	Serine/threonine-protein kinase TOUSLED GN=F22D1.100 OS=Arabidopsis thaliana (Mouse-ear cress) PE=1 SV=1	tousled-like kinase 1 [Zea mays]	PF00069
Ce.4883	c4883.graph_c0	7.79819	3.14768	-1.22414	0.00840688	down	AT5G24460	4e-12			| unknown protein; INVOLVED IN: biological_process unknown; LOCATED IN: cell wall; EXPRESSED IN: 24 plant structu	35.2	not assigned.unknown						hypothetical protein COCSUDRAFT_11255, partial [Coccomyxa subellipsoidea C-169]	0
Ce.6498	c6498.graph_c0	136.79	40.5012	-1.67764	2.90358e-06	down	AT5G28750	3e-23			| Bacterial sec-independent translocation protein mttA/Hcf106 | chr5:10784142-10785677 REVERSE LENGTH=147	35.1	not assigned.no ontology	[U]	Intracellular trafficking, secretion, and vesicular transport	Molecular Function: protein transporter activity (GO:0008565);; Biological Process: protein secretion (GO:0009306);; Cellular Component: chloroplast thylakoid membrane (GO:0009535);; Cellular Component: chloroplast envelope (GO:0009941);; Cellular Component: integral component of membrane (GO:0016021);; Cellular Component: TAT protein transport complex (GO:0033281);;	K03116|2e-26|cre:CHLREDRAFT_182920|TATA	Sec-independent protein translocase protein TATA, chloroplastic (Precursor) GN=T32B20.e OS=Arabidopsis thaliana (Mouse-ear cress) PE=1 SV=1	twin arginine-targeting protein trans [Coccomyxa subellipsoidea C-169]	PF02416
Ce.7735	c7735.graph_c0	40.9995	5.63409	-2.78145	1.11022e-16	down	AT5G35690	2e-59			| CONTAINS InterPro DOMAIN/s: WLM (InterPro:IPR013536), PUB domain (InterPro:IPR018997), PUG domain (InterPro:IPR	29.5.7	protein.degradation.metalloprotease					Histone deacetylase HDT2 GN=MDJ22.7 OS=Arabidopsis thaliana (Mouse-ear cress) PE=1 SV=2	hypothetical protein CHLNCDRAFT_141478 [Chlorella variabilis]	PF09409,PF08325
Ce.4805	c4805.graph_c0	23.3791	9.35568	-1.24338	0.00449449	down	AT5G37530	5e-72			| NAD(P)-binding Rossmann-fold superfamily protein | chr5:14906505-14909020 FORWARD LENGTH=456	35.1	not assigned.no ontology			Molecular Function: nucleotide binding (GO:0000166);; Molecular Function: catalytic activity (GO:0003824);; Cellular Component: mitochondrion (GO:0005739);; Biological Process: metabolic process (GO:0008152);; Cellular Component: plastid (GO:0009536);;		Inositol polyphosphate multikinase beta OS=Arabidopsis thaliana (Mouse-ear cress) PE=1 SV=1	SAICAR synthase-like protein [Coccomyxa subellipsoidea C-169]	PF00899
Ce.6609	c6609.graph_c0	61.7443	22.9376	-1.35055	0.000856597	down	AT5G40850	3e-76			UPM1 | urophorphyrin methylase 1 | chr5:16367205-16368650 FORWARD LENGTH=351	19.30	tetrapyrrole synthesis.uroporphyrin-III C-methyltransferase	[H]	Coenzyme transport and metabolism	Molecular Function: uroporphyrin-III C-methyltransferase activity (GO:0004851);; Biological Process: threonine catabolic process (GO:0006567);; Cellular Component: chloroplast (GO:0009507);; Biological Process: siroheme biosynthetic process (GO:0019354);;		Uroporphyrinogen-III C-methyltransferase GN=cobA OS=Cyanidium caldarium PE=3 SV=1	hypothetical protein VOLCADRAFT_81921 [Volvox carteri f. nagariensis]	PF00590
Ce.1970	c1970.graph_c0	101.496	25.8991	-1.89292	5.96854e-08	down	AT5G42390	0			| Insulinase (Peptidase family M16) family protein | chr5:16945308-16952647 FORWARD LENGTH=1265	29.5	protein.degradation	[R]	General function prediction only	Molecular Function: catalytic activity (GO:0003824);; Cellular Component: mitochondrion (GO:0005739);; Cellular Component: chloroplast stroma (GO:0009570);; Biological Process: embryo development ending in seed dormancy (GO:0009793);;		Vegetative cell wall protein gp1 (Precursor) GN=GP1 OS=Chlamydomonas reinhardtii (Chlamydomonas smithii) PE=2 SV=1	LuxS/MPP-like metallohydrolase [Coccomyxa subellipsoidea C-169]	PF00675,PF05193
Ce.6293	c6293.graph_c0	140.958	42.4367	-1.65365	4.58485e-06	down	AT5G43260	1e-16			| chaperone protein dnaJ-related | chr5:17357693-17357986 REVERSE LENGTH=97	29.6	protein.folding						PREDICTED: uncharacterized protein LOC101507616 [Cicer arietinum]	0
Ce.2953	c2953.graph_c0	248.783	75.792	-1.63707	7.72731e-06	down	AT5G45600	1e-45			GAS41 | YEATS family protein | chr5:18488059-18489666 FORWARD LENGTH=267	27.3.51	RNA.regulation of transcription.General Transcription, TBP-binding protein	[K]	Transcription	Cellular Component: plastid (GO:0009536);; Biological Process: regulation of timing of transition from vegetative to reproductive phase (GO:0048510);; Biological Process: regulation of histone H4 acetylation (GO:0090239);;	K11341|2e-58|vcn:VOLCADRAFT_84613|hypothetical protein		yeats-domain-containing protein [Coccomyxa subellipsoidea C-169]	PF03366
Ce.4238	c4238.graph_c0	91.138	24.8798	-1.79559	4.55176e-07	down	AT5G46070	2e-118			| Guanylate-binding family protein | chr5:18683468-18688397 FORWARD LENGTH=1082	30.5	signalling.G-proteins	[R]	General function prediction only	Molecular Function: GTPase activity (GO:0003924);; Molecular Function: GTP binding (GO:0005525);; Cellular Component: nucleolus (GO:0005730);; Biological Process: GTP catabolic process (GO:0006184);; Cellular Component: chloroplast (GO:0009507);; Biological Process: single-organism cellular process (GO:0044763);;		DUF21 domain-containing protein At4g14240 OS=Arabidopsis thaliana (Mouse-ear cress) PE=2 SV=1	hypothetical protein CHLNCDRAFT_56782 [Chlorella variabilis]	PF02841,PF02263
Ce.2946	c2946.graph_c0	17.9152	7.37832	-1.19963	0.00691179	down	AT5G47090	4e-18			| unknown protein; CONTAINS InterPro DOMAIN/s: Protein of unknown function DUF2052, coiled-coil (InterPro:IPR0186	35.2	not assigned.unknown					Extensin (Precursor) GN=HRGPNT3 OS=Nicotiana tabacum (Common tobacco) PE=2 SV=1	hypothetical protein CHLNCDRAFT_139497 [Chlorella variabilis]	PF09747
Ce.3199	c3199.graph_c0	30.0785	9.52886	-1.57998	1.70788e-05	down	AT5G47430	7e-25			| DWNN domain, a CCHC-type zinc finger | chr5:19235819-19240596 REVERSE LENGTH=889	27.3.67	RNA.regulation of transcription.putative transcription regulator	[R]	General function prediction only			Vegetative cell wall protein gp1 (Precursor) GN=GP1 OS=Chlamydomonas reinhardtii (Chlamydomonas smithii) PE=2 SV=1	hypothetical protein COCSUDRAFT_64472 [Coccomyxa subellipsoidea C-169]	PF08783
Ce.6462	c6462.graph_c0	139.259	36.4238	-1.85715	1.0963e-07	down	AT5G50210	0			QS, OLD5, SUFE3 | quinolinate synthase | chr5:20442803-20445706 FORWARD LENGTH=718	18.7	Co-factor and vitamine metabolism.iron-sulphur clusters	[R]	General function prediction only	Molecular Function: enzyme activator activity (GO:0008047);; Molecular Function: quinolinate synthetase A activity (GO:0008987);; Biological Process: aerobic respiration (GO:0009060);; Biological Process: NAD biosynthetic process (GO:0009435);; Cellular Component: chloroplast (GO:0009507);; Biological Process: iron-sulfur cluster assembly (GO:0016226);; Biological Process: quinolinate biosyntheti…	K03517|0.0|ppp:PHYPADRAFT_117327|hypothetical protein	SufE-like protein, chloroplastic (Precursor) GN=EMB1374 OS=Arabidopsis thaliana (Mouse-ear cress) PE=2 SV=2	hypothetical protein COCSUDRAFT_23649 [Coccomyxa subellipsoidea C-169]	PF02445,PF02657
Ce.3861	c3861.graph_c0	1.99356	0.174805	-2.94064	0.000745634	down	AT5G56780	8e-06	HRT/HRT-like		ATET2, ET2 | effector of transcription2 | chr5:22964384-22966241 REVERSE LENGTH=483	28.1	DNA.synthesis/chromatin structure						PREDICTED: uncharacterized protein LOC101776973 [Setaria italica]	0
Ce.4366	c4366.graph_c0	120.055	39.7826	-1.51611	0.000102222	down	AT5G57280	8e-82			| S-adenosyl-L-methionine-dependent methyltransferases superfamily protein | chr5:23204533-23206485 FORWARD LENGT	35.2	not assigned.unknown	[QR]		Molecular Function: methyltransferase activity (GO:0008168);; Biological Process: protein transport (GO:0015031);; Biological Process: methylation (GO:0032259);;		Vacuolar protein sorting-associated protein 32 homolog 2 GN=F19B15.190 OS=Arabidopsis thaliana (Mouse-ear cress) PE=1 SV=1	S-adenosyl-L-methionine-dependent methyltransferase [Coccomyxa subellipsoidea C-169]	PF08241,PF12589
Ce.7798	c7798.graph_c0	18.2474	7.24016	-1.25493	0.00317313	down	AT5G57990	2e-77			UBP23 | ubiquitin-specific protease 23 | chr5:23470218-23473997 REVERSE LENGTH=859	29.5.11.5	protein.degradation.ubiquitin.ubiquitin protease			Molecular Function: peptidase activity (GO:0008233);; Biological Process: primary metabolic process (GO:0044238);; Biological Process: organic substance metabolic process (GO:0071704);;	K11855|2e-87|vcn:VOLCADRAFT_70119|hypothetical protein	Ubiquitin carboxyl-terminal hydrolase 23 GN=UBP23 OS=Arabidopsis thaliana (Mouse-ear cress) PE=2 SV=2	hypothetical protein CHLNCDRAFT_139325 [Chlorella variabilis]	PF00443
Ce.6749	c6749.graph_c0	57.5693	22.7501	-1.26183	0.0043021	down	AT5G58290	4e-70			RPT3 | regulatory particle triple-A ATPase 3 | chr5:23569155-23571116 FORWARD LENGTH=408	29.5.11.20	protein.degradation.ubiquitin.proteasom	[O]	Posttranslational modification, protein turnover, chaperones	Biological Process: polysaccharide biosynthetic process (GO:0000271);; Molecular Function: signal transducer activity (GO:0004871);; Molecular Function: protein binding (GO:0005515);; Molecular Function: ATP binding (GO:0005524);; Cellular Component: cell wall (GO:0005618);; Cellular Component: nucleus (GO:0005634);; Cellular Component: cytosol (GO:0005829);; Cellular Component: plasma membrane (…	K03063|4e-72|pop:POPTR_734681|hypothetical protein	26S protease regulatory subunit 6B homolog GN=MCK7.16 OS=Arabidopsis thaliana (Mouse-ear cress) PE=1 SV=1	predicted protein [Populus trichocarpa]	PF00004
Ce.6620	c6620.graph_c0	141.409	56.2249	-1.25285	0.00435804	down	AT5G58290	2e-159			RPT3 | regulatory particle triple-A ATPase 3 | chr5:23569155-23571116 FORWARD LENGTH=408	29.5.11.20	protein.degradation.ubiquitin.proteasom	[O]	Posttranslational modification, protein turnover, chaperones	Molecular Function: ATP binding (GO:0005524);; Cellular Component: cell wall (GO:0005618);; Cellular Component: nucleus (GO:0005634);; Cellular Component: cytosol (GO:0005829);; Biological Process: gluconeogenesis (GO:0006094);; Biological Process: ATP catabolic process (GO:0006200);; Biological Process: fatty acid beta-oxidation (GO:0006635);; Biological Process: ER to Golgi vesicle-mediated tra…	K03063|1e-161|ppp:PHYPADRAFT_164900|hypothetical protein	26S protease regulatory subunit 6B homolog OS=Helianthus annuus (Common sunflower) PE=1 SV=1	26S protease regulatory subunit 6B-like protein [Aegilops tauschii]	PF00004
Ce.4521	c4521.graph_c0	239.187	92.234	-1.29759	0.0099579	down	AT5G58980	4e-168			| Neutral/alkaline non-lysosomal ceramidase | chr5:23811449-23814395 REVERSE LENGTH=733	11.8.1.1	lipid metabolism.'exotics' (steroids, squalene etc).sphingolipids.ceramidase			Biological Process: glucuronoxylan metabolic process (GO:0010413);; Biological Process: protein desumoylation (GO:0016926);; Biological Process: xylan biosynthetic process (GO:0045492);;	K12349|0.0|ppp:PHYPADRAFT_92578|hypothetical protein	Neutral ceramidase (Precursor) GN=At2g38010 OS=Arabidopsis thaliana (Mouse-ear cress) PE=2 SV=1	Neutral/alkaline nonlysosomal ceramidase [Coccomyxa subellipsoidea C-169]	PF04734
Ce.6442	c6442.graph_c0	95.2076	31.9989	-1.49541	0.000100566	down	AT5G60540	5e-60			EMB2407, ATPDX2, PDX2 | pyridoxine biosynthesis 2 | chr5:24336874-24338647 REVERSE LENGTH=255	18	Co-factor and vitamine metabolism	[H]	Coenzyme transport and metabolism	Molecular Function: glutaminase activity (GO:0004359);; Cellular Component: cytosol (GO:0005829);; Biological Process: pyridoxine biosynthetic process (GO:0008615);; Biological Process: embryo development ending in seed dormancy (GO:0009793);; Molecular Function: protein heterodimerization activity (GO:0046982);;	K08681|6e-83|vcn:VOLCADRAFT_66485|hypothetical protein	Pyridoxal biosynthesis protein PDX2 GN=muf9.190 OS=Arabidopsis thaliana (Mouse-ear cress) PE=1 SV=1	hypothetical protein VOLCADRAFT_66485 [Volvox carteri f. nagariensis]	PF01174
Ce.1789	c1789.graph_c0	1.40739	0.12406	-3.10619	2.9983e-06	down								[GEPR]				Inorganic phosphate transporter 1-11 OS=Oryza sativa subsp. japonica (Rice) PE=2 SV=1	hypothetical protein PFL1_05411 [Pseudozyma flocculosa PF-1]
Ce.729	c729.graph_c0	5.5769	1.84002	-1.50961	0.000323791	down								[GEPR]					predicted protein [Chlamydomonas reinhardtii]
Ce.3786	c3786.graph_c0	4.01582	1.39021	-1.43557	0.00196268	down								[HC]				Zeaxanthin epoxidase, chloroplastic (Precursor) GN=ABA2 OS=Nicotiana plumbaginifolia (Leadwort-leaved tobacco) PE=1 SV=1	hypothetical protein BAUCODRAFT_77518 [Baudoinia compniacensis UAMH 10762]
Ce.1220	c1220.graph_c0	10.5627	2.91741	-1.76893	2.36796e-06	down								[J]	Translation, ribosomal structure and biogenesis			Vegetative cell wall protein gp1 (Precursor) GN=GP1 OS=Chlamydomonas reinhardtii (Chlamydomonas smithii) PE=2 SV=1	TPA: hypothetical protein ZEAMMB73_491511 [Zea mays]
Ce.3524	c3524.graph_c0	2.78336	0.503252	-2.27952	5.37654e-05	down								[L]	Replication, recombination and repair			Vegetative cell wall protein gp1 (Precursor) GN=GP1 OS=Chlamydomonas reinhardtii (Chlamydomonas smithii) PE=2 SV=1	cell wall protein pherophorin-C10 [Chlamydomonas reinhardtii]
Ce.5609	c5609.graph_c0	1.4118	0.346193	-1.86655	0.00255687	down								[L]	Replication, recombination and repair		K10771|4e-08|cre:CHLREDRAFT_143864|hypothetical protein	Proline-rich receptor-like protein kinase PERK8 GN=PERK8 OS=Arabidopsis thaliana (Mouse-ear cress) PE=1 SV=1	reverse transcriptase [Chlorella vulgaris]
Ce.5894	c5894.graph_c0	6.41669	0.685848	-3.11021	2.22045e-16	down								[M]	Cell wall/membrane/envelope biogenesis			Extensin (Precursor) GN=HRGPNT3 OS=Nicotiana tabacum (Common tobacco) PE=2 SV=1	hypothetical protein AURDEDRAFT_180273 [Auricularia delicata TFB-10046 SS5]
Ce.1600	c1600.graph_c0	18.2912	6.51029	-1.40758	0.000457867	down								[R]	General function prediction only		K07297|1e-21|zma:100276544|hypothetical protein LOC100276544	Vegetative cell wall protein gp1 (Precursor) GN=GP1 OS=Chlamydomonas reinhardtii (Chlamydomonas smithii) PE=2 SV=1	hypothetical protein COCSUDRAFT_39154 [Coccomyxa subellipsoidea C-169]
Ce.6375	c6375.graph_c0	61.8566	25.5527	-1.19773	0.00971009	down								[R]	General function prediction only				hypothetical protein CHLNCDRAFT_51708 [Chlorella variabilis]
Ce.3836	c3836.graph_c0	1.95619	0.25561	-2.60075	0.000351961	down								[S]	Function unknown			Vegetative cell wall protein gp1 (Precursor) GN=GP1 OS=Chlamydomonas reinhardtii (Chlamydomonas smithii) PE=2 SV=1	similar to hedgehog protein [Cyanidioschyzon merolae strain 10D]
Ce.7545	c7545.graph_c0	23.8064	8.73448	-1.361	0.00142813	down								[U]	Intracellular trafficking, secretion, and vesicular transport			Early nodulin-like protein 2 (Precursor) GN=At4g27520 OS=Arabidopsis thaliana (Mouse-ear cress) PE=1 SV=1	hypothetical protein BC1G_05142 [Botryotinia fuckeliana B05.10]
Ce.13888	c13888.graph_c0	1.66384	0.28988	-2.25593	0.00233704	down										Cellular Component: intracellular organelle (GO:0043229);; Cellular Component: cytoplasmic part (GO:0044444);;		Ribosomal protein S3, mitochondrial GN=RPS3 OS=Prototheca wickerhamii PE=3 SV=1	ribosomal protein S3 (mitochondrion) [Trebouxiophyceae sp. MX-AZ01]
Ce.7594	c7594.graph_c0	17.2439	6.64292	-1.29515	0.00194959	down										Cellular Component: plastid (GO:0009536);;		Sulfated surface glycoprotein 185 (Precursor) OS=Volvox carteri (Green alga) PE=1 SV=1	hypothetical protein EMIHUDRAFT_311627 [Emiliania huxleyi CCMP1516]
Ce.4790	c4790.graph_c0	13.142	4.30951	-1.52962	3.97947e-05	down										Molecular Function: binding (GO:0005488);;			hypothetical protein CHLNCDRAFT_141001 [Chlorella variabilis]
Ce.13414	c13414.graph_c0	1.65269	0.273388	-2.30407	0.00304726	down										Molecular Function: catalytic activity (GO:0003824);;		Vegetative cell wall protein gp1 (Precursor) GN=GP1 OS=Chlamydomonas reinhardtii (Chlamydomonas smithii) PE=2 SV=1	KLTH0G17886p [Lachancea thermotolerans]
Ce.3012	c3012.graph_c0	8.3633	2.50515	-1.65518	9.29631e-06	down										Molecular Function: catalytic activity (GO:0003824);;		Lysine-rich arabinogalactan protein 19 (Precursor) GN=AGP19 OS=Arabidopsis thaliana (Mouse-ear cress) PE=2 SV=2	hypothetical protein EMIHUDRAFT_366884, partial [Emiliania huxleyi CCMP1516]
Ce.4926	c4926.graph_c0	5.42107	0.233827	-4.04584	1.17686e-11	down										Molecular Function: hydrolase activity (GO:0016787);;		Leucine-rich repeat extensin-like protein 3 (Precursor) GN=LRX3 OS=Arabidopsis thaliana (Mouse-ear cress) PE=1 SV=1	hydroxyproline-rich glycoprotein DZ-HRGP [Volvox carteri f. nagariensis]
Ce.7182	c7182.graph_c0	67.6964	22.4162	-1.51589	5.09453e-05	down										Molecular Function: lyase activity (GO:0016829);;	K01764|1e-105|vcn:VOLCADRAFT_105944|hypothetical protein		hypothetical protein COCSUDRAFT_36847 [Coccomyxa subellipsoidea C-169]
Ce.1728	c1728.graph_c0	25.3522	1.10951	-4.40795	0	down										Molecular Function: oxidoreductase activity (GO:0016491);; Biological Process: oxidation-reduction process (GO:0055114);;			hypothetical protein VOLCADRAFT_90668 [Volvox carteri f. nagariensis]
Ce.6542	c6542.graph_c0	170.222	58.8795	-1.45374	0.000177634	down												17.9 kDa class II heat shock protein GN=HSP17.9 OS=Helianthus annuus (Common sunflower) PE=2 SV=1	PREDICTED: 18.2 kDa class I heat shock protein-like isoform 1 [Fragaria vesca subsp. vesca]
Ce.6312	c6312.graph_c0	137.018	40.4905	-1.67879	2.94352e-06	down												60S ribosomal protein L41 GN=RPL41 OS=Nicotiana tabacum (Common tobacco) PE=3 SV=1	PREDICTED: uncharacterized protein LOC100852898 [Vitis vinifera]
Ce.653	c653.graph_c0	2.63728	0.617966	-1.98626	1.94274e-06	down												CASP-like protein Os02g0134500 OS=Oryza sativa subsp. japonica (Rice) PE=2 SV=2	hypothetical protein FG10924.1 [Fusarium graminearum PH-1]
Ce.5375	c5375.graph_c0	8.98788	3.64529	-1.222	0.00501341	down												Classical arabinogalactan protein 7 (Precursor) GN=AGP7 OS=Arabidopsis thaliana (Mouse-ear cress) PE=1 SV=2	hypothetical protein EMIHUDRAFT_441004 [Emiliania huxleyi CCMP1516]
Ce.952	c952.graph_c0	6.15257	0.289366	-4.19248	0	down											K01115|3e-20|vcn:VOLCADRAFT_99471|hypothetical protein	Classical arabinogalactan protein 9 (Precursor) GN=AGP9 OS=Arabidopsis thaliana (Mouse-ear cress) PE=1 SV=2	hypothetical protein COCSUDRAFT_48597 [Coccomyxa subellipsoidea C-169]
Ce.4506	c4506.graph_c0	8.92209	2.00023	-2.06831	9.92718e-09	down												Classical arabinogalactan protein 9 (Precursor) GN=AGP9 OS=Arabidopsis thaliana (Mouse-ear cress) PE=1 SV=2	PREDICTED: extensin-like [Setaria italica]
Ce.6409	c6409.graph_c0	41.324	2.35177	-4.04576	0	down												Extensin (Precursor) GN=HRGP OS=Zea mays (Maize) PE=2 SV=1	hypothetical protein PDIG_81210 [Penicillium digitatum PHI26]
Ce.9515	c9515.graph_c0	3.21249	0.743339	-1.9609	0.000362753	down												Extensin (Precursor) GN=HRGPNT3 OS=Nicotiana tabacum (Common tobacco) PE=2 SV=1	hypothetical protein EMIHUDRAFT_98747 [Emiliania huxleyi CCMP1516]
Ce.10652	c10652.graph_c0	2.95092	0.55239	-2.23735	5.89829e-05	down												Formin-like protein 3 OS=Oryza sativa subsp. japonica (Rice) PE=2 SV=2	PH domain-like protein, partial [Auricularia delicata TFB-10046 SS5]
Ce.5254	c5254.graph_c1	5.41867	1.69667	-1.58537	9.32856e-05	down												Formin-like protein 3 OS=Oryza sativa subsp. japonica (Rice) PE=2 SV=2	related to Tuftelin-interacting protein 11 [Ustilago hordei]
Ce.4434	c4434.graph_c0	7.82253	2.72133	-1.43449	0.000816645	down												Formin-like protein 3 OS=Oryza sativa subsp. japonica (Rice) PE=2 SV=2	hypothetical protein TEQG_08646 [Trichophyton equinum CBS 127.97]
Ce.16434	c16434.graph_c0	1.25793	0.199593	-2.36219	0.0017018	down												Formin-like protein 5 GN=P0453E05.107 OS=Oryza sativa subsp. japonica (Rice) PE=2 SV=2	hypothetical protein VOLCADRAFT_98215 [Volvox carteri f. nagariensis]
Ce.6094	c6094.graph_c0	511.447	122.029	-1.98993	8.88064e-09	down												Formin-like protein 5 GN=P0453E05.107 OS=Oryza sativa subsp. japonica (Rice) PE=2 SV=2	hypothetical protein WALSEDRAFT_59361 [Wallemia sebi CBS 633.66]
Ce.12593	c12593.graph_c0	1.77613	0.418451	-1.9387	0.000368216	down												Formin-like protein 5 GN=P0453E05.107 OS=Oryza sativa subsp. japonica (Rice) PE=2 SV=2	hypothetical protein EMIHUDRAFT_314476 [Emiliania huxleyi CCMP1516]
Ce.6725	c6725.graph_c0	59.4544	24.741	-1.18673	0.00914496	down												Formin-like protein 5 GN=P0453E05.107 OS=Oryza sativa subsp. japonica (Rice) PE=2 SV=2	leucine-rich repeat (LRR) family protein [Zea mays]
Ce.8240	c8240.graph_c0	12.8077	2.95771	-2.00149	3.61437e-06	down												Glutenin, high molecular weight subunit 12 (Precursor) OS=Triticum aestivum (Wheat) PE=3 SV=1	hypothetical protein PHYSODRAFT_353507 [Phytophthora sojae]
Ce.12931	c12931.graph_c0	3.55264	0.920694	-1.80355	0.00187397	down												Glutenin, high molecular weight subunit PW212 (Precursor) OS=Triticum aestivum (Wheat) PE=3 SV=1	hypothetical protein TRAVEDRAFT_176166 [Trametes versicolor FP-101664 SS1]
Ce.2544	c2544.graph_c0	26.8557	10.9465	-1.21616	0.00555004	down												Histone-lysine N-methyltransferase, H3 lysine-9 specific SUVH3 GN=SUVH3 OS=Chlamydomonas reinhardtii (Chlamydomonas smithii) PE=2 SV=1	hypothetical protein COCSUDRAFT_47351 [Coccomyxa subellipsoidea C-169]
Ce.8695	c8695.graph_c0	7.72276	1.69531	-2.09203	2.87297e-08	down												Leucine-rich repeat extensin-like protein 3 (Precursor) GN=LRX3 OS=Arabidopsis thaliana (Mouse-ear cress) PE=1 SV=1	PREDICTED: formin-like protein 5-like [Solanum lycopersicum]
Ce.4995	c4995.graph_c0	7.1285	1.24846	-2.41557	5.16303e-11	down												Leucine-rich repeat extensin-like protein 5 (Precursor) GN=LRX5 OS=Arabidopsis thaliana (Mouse-ear cress) PE=2 SV=2	predicted protein [Pyrenophora tritici-repentis Pt-1C-BFP]
Ce.2541	c2541.graph_c0	90.4262	24.8571	-1.78495	3.79829e-07	down												Ocs element-binding factor 1 GN=OBF1 OS=Zea mays (Maize) PE=2 SV=2	TPA: hypothetical protein ZEAMMB73_944631 [Zea mays]
Ce.7362	c7362.graph_c0	36.4378	5.67045	-2.59316	1.17018e-13	down												Proline-rich receptor-like protein kinase PERK14 GN=PERK14 OS=Arabidopsis thaliana (Mouse-ear cress) PE=2 SV=1	PREDICTED: proline-rich receptor-like protein kinase PERK8-like [Glycine max]
Ce.12533	c12533.graph_c0	3.2451	0.167639	-3.48322	2.73599e-05	down												Proline-rich receptor-like protein kinase PERK2 GN=PERK2 OS=Arabidopsis thaliana (Mouse-ear cress) PE=2 SV=3	PREDICTED: probable pectinesterase/pectinesterase inhibitor 44-like [Fragaria vesca subsp. vesca]
Ce.609	c609.graph_c0	5.58781	1.8158	-1.52489	0.000720006	down												Proline-rich receptor-like protein kinase PERK8 GN=PERK8 OS=Arabidopsis thaliana (Mouse-ear cress) PE=1 SV=1	flocculin [Saccharomyces cerevisiae]
Ce.5168	c5168.graph_c0	2.38322	0.839288	-1.41465	0.00152935	down												Protein IQ-DOMAIN 14 GN=IQD14 OS=Arabidopsis thaliana (Mouse-ear cress) PE=1 SV=1	hypothetical protein GUITHDRAFT_119564 [Guillardia theta CCMP2712]
Ce.4906	c4906.graph_c0	5.63657	2.04192	-1.38089	0.000833183	down												RAN GTPase-activating protein 1 GN=RANGAP1 OS=Arabidopsis thaliana (Mouse-ear cress) PE=1 SV=1	hypothetical protein CMQ_2906 [Grosmannia clavigera kw1407]
Ce.1203	c1203.graph_c0	16.8629	2.17969	-2.84251	3.84137e-14	down											K12194|1e-10|cre:CHLREDRAFT_80582|SNF7	Vacuolar protein sorting-associated protein 32 homolog 2 GN=F19B15.190 OS=Arabidopsis thaliana (Mouse-ear cress) PE=1 SV=1	Snf7-domain-containing protein [Coccomyxa subellipsoidea C-169]
Ce.4725	c4725.graph_c0	59.4751	1.27034	-5.44493	0	down												Vegetative cell wall protein gp1 (Precursor) GN=GP1 OS=Chlamydomonas reinhardtii (Chlamydomonas smithii) PE=2 SV=1	hypothetical protein PDIG_54330 [Penicillium digitatum PHI26]
Ce.5830	c5830.graph_c0	2.57689	0.200146	-3.43591	8.42471e-12	down												Vegetative cell wall protein gp1 (Precursor) GN=GP1 OS=Chlamydomonas reinhardtii (Chlamydomonas smithii) PE=2 SV=1	hypothetical protein EMIHUDRAFT_314476 [Emiliania huxleyi CCMP1516]
Ce.5741	c5741.graph_c0	2.9946	0.247683	-3.2794	9.13944e-09	down												Vegetative cell wall protein gp1 (Precursor) GN=GP1 OS=Chlamydomonas reinhardtii (Chlamydomonas smithii) PE=2 SV=1	hydroxyproline-rich glycoprotein DZ-HRGP [Volvox carteri f. nagariensis]
Ce.14390	c14390.graph_c0	2.32781	0.20963	-2.90379	0.00106919	down												Vegetative cell wall protein gp1 (Precursor) GN=GP1 OS=Chlamydomonas reinhardtii (Chlamydomonas smithii) PE=2 SV=1	conserved hypothetical protein [Sporisorium reilianum SRZ2]
Ce.12394	c12394.graph_c0	3.15268	0.34162	-2.75088	0.000919049	down												Vegetative cell wall protein gp1 (Precursor) GN=GP1 OS=Chlamydomonas reinhardtii (Chlamydomonas smithii) PE=2 SV=1	hypothetical protein EMIHUDRAFT_119075 [Emiliania huxleyi CCMP1516]
Ce.5884	c5884.graph_c0	19.8234	3.15594	-2.56403	7.70495e-14	down												Vegetative cell wall protein gp1 (Precursor) GN=GP1 OS=Chlamydomonas reinhardtii (Chlamydomonas smithii) PE=2 SV=1	conserved hypothetical protein [Sporisorium reilianum SRZ2]
Ce.7253	c7253.graph_c0	19.7482	4.25296	-2.12057	1.31146e-08	down												Vegetative cell wall protein gp1 (Precursor) GN=GP1 OS=Chlamydomonas reinhardtii (Chlamydomonas smithii) PE=2 SV=1	uncharacterized protein LOC100501738 precursor [Zea mays]
Ce.5885	c5885.graph_c0	11.9301	3.25476	-1.79001	7.80053e-07	down												Vegetative cell wall protein gp1 (Precursor) GN=GP1 OS=Chlamydomonas reinhardtii (Chlamydomonas smithii) PE=2 SV=1	hypothetical protein VOLCADRAFT_101814 [Volvox carteri f. nagariensis]
Ce.5647	c5647.graph_c0	7.16478	2.02315	-1.73989	2.19537e-06	down												Vegetative cell wall protein gp1 (Precursor) GN=GP1 OS=Chlamydomonas reinhardtii (Chlamydomonas smithii) PE=2 SV=1	hypothetical protein MPH_13397 [Macrophomina phaseolina MS6]
Ce.5938	c5938.graph_c0	16.6947	5.57444	-1.50074	8.74507e-05	down												Vegetative cell wall protein gp1 (Precursor) GN=GP1 OS=Chlamydomonas reinhardtii (Chlamydomonas smithii) PE=2 SV=1	PREDICTED: vegetative cell wall protein gp1-like [Setaria italica]
Ce.7949	c7949.graph_c0	13.1127	4.68654	-1.40158	0.000503072	down												Vegetative cell wall protein gp1 (Precursor) GN=GP1 OS=Chlamydomonas reinhardtii (Chlamydomonas smithii) PE=2 SV=1	SAD1p [Chlamydomonas reinhardtii]
Ce.6994	c6994.graph_c0	67.258	16.0425	-1.97914	5.75522e-08	down											K11089|3e-15|cre:CHLREDRAFT_134715|hypothetical protein		hypothetical protein CHLREDRAFT_134715 [Chlamydomonas reinhardtii]
Ce.6865	c6865.graph_c0	88.6966	28.0015	-1.57925	3.56605e-05	down											K11089|9e-21|vcn:VOLCADRAFT_78678|hypothetical protein		hypothetical protein VOLCADRAFT_78678 [Volvox carteri f. nagariensis]
Ce.8583	c8583.graph_c0	7.25646	2.73377	-1.32223	0.00271852	down											K11294|6e-08|ppp:PHYPADRAFT_167900|hypothetical protein		hypothetical protein PGUG_01202 [Meyerozyma guilliermondii ATCC 6260]
Ce.8079	c8079.graph_c0	23.5282	1.22878	-4.05998	0	down											K12194|1e-05|zma:100191382|hypothetical protein LOC100191382		Snf7-domain-containing protein [Coccomyxa subellipsoidea C-169]
Ce.8089	c8089.graph_c0	12.2007	3.16286	-1.85709	9.32201e-07	down											K14007|5e-06|pop:POPTR_729791|hypothetical protein
Ce.5532	c5532.graph_c0	25.4975	8.64704	-1.48098	9.10534e-05	down													AaceriAFL095Wp [Saccharomycetaceae sp. &apos;Ashbya aceri&apos;]
Ce.3523	c3523.graph_c0	2.37948	0.321735	-2.69188	1.28121e-07	down													acid phosphatase/Vanadium-dependent haloperoxidase [Coccomyxa subellipsoidea C-169]
Ce.5523	c5523.graph_c2	34.3745	11.8368	-1.45719	0.000157335	down													adenine nucleotide alpha hydrolases-like protein [Coccomyxa subellipsoidea C-169]
Ce.6460	c6460.graph_c0	125.664	31.9406	-1.89665	3.95261e-08	down													cipc-like antibiotic response protein [Ophiostoma piceae UAMH 11346]
Ce.8544	c8544.graph_c0	8.78214	1.44505	-2.47518	5.17243e-09	down													expressed unknown protein [Ectocarpus siliculosus]
Ce.7550	c7550.graph_c0	25.542	9.46254	-1.35298	0.000723687	down													hypothetical protein AURANDRAFT_70520 [Aureococcus anophagefferens]
Ce.3554	c3554.graph_c0	2.58446	0.385067	-2.52455	1.15937e-05	down													hypothetical protein CHLNCDRAFT_136097 [Chlorella variabilis]
Ce.5000	c5000.graph_c0	2.41207	0.460035	-2.22238	3.13939e-05	down													hypothetical protein CHLNCDRAFT_136812 [Chlorella variabilis]
Ce.2558	c2558.graph_c0	3.03485	0.753457	-1.89434	3.14344e-05	down													hypothetical protein CHLNCDRAFT_138025 [Chlorella variabilis]
Ce.8568	c8568.graph_c0	5.54078	1.36756	-1.88098	0.000380218	down													hypothetical protein CHLREDRAFT_175298 [Chlamydomonas reinhardtii]
Ce.8559	c8559.graph_c0	8.9669	3.42549	-1.30003	0.0050291	down													hypothetical protein COCSUDRAFT_41848 [Coccomyxa subellipsoidea C-169]
Ce.16151	c16151.graph_c0	2.2418	0	-5.10215	4.61173e-09	down													hypothetical protein COCSUDRAFT_43024 [Coccomyxa subellipsoidea C-169]
Ce.6585	c6585.graph_c0	79.5802	30.0241	-1.32762	0.00107788	down													hypothetical protein COCSUDRAFT_44435 [Coccomyxa subellipsoidea C-169]
Ce.4534	c4534.graph_c0	19.3141	7.29285	-1.32498	0.001146	down													hypothetical protein COCSUDRAFT_49151 [Coccomyxa subellipsoidea C-169]
Ce.3919	c3919.graph_c0	2.54408	0.840689	-1.48455	0.00805127	down													hypothetical protein COCSUDRAFT_55044 [Coccomyxa subellipsoidea C-169]
Ce.7084	c7084.graph_c0	44.0604	18.3277	-1.18597	0.00807821	down													hypothetical protein COCSUDRAFT_56708 [Coccomyxa subellipsoidea C-169]
Ce.1005	c1005.graph_c0	4.23263	0.889393	-2.1012	4.30804e-05	down													hypothetical protein COCSUDRAFT_58561 [Coccomyxa subellipsoidea C-169]
Ce.6706	c6706.graph_c0	7.39516	0.408977	-3.94917	0	down													hypothetical protein COCSUDRAFT_58873 [Coccomyxa subellipsoidea C-169]
Ce.3971	c3971.graph_c0	12.7477	3.86807	-1.63478	1.89369e-05	down													hypothetical protein FPSE_02804 [Fusarium pseudograminearum CS3096]
Ce.4922	c4922.graph_c0	2.22359	0.330248	-2.60219	7.28931e-09	down													hypothetical protein GUITHDRAFT_119564 [Guillardia theta CCMP2712]
Ce.930	c930.graph_c0	3.39256	1.12828	-1.48667	0.0023348	down													hypothetical protein PGUG_01202 [Meyerozyma guilliermondii ATCC 6260]
Ce.884	c884.graph_c0	5.67367	1.6833	-1.64089	0.000934792	down													hypothetical protein PHYSODRAFT_250283 [Phytophthora sojae]
Ce.6587	c6587.graph_c0	110.23	39.3582	-1.40775	0.000348133	down													hypothetical protein RO3G_12554 [Rhizopus delemar RA 99-880]
Ce.3650	c3650.graph_c0	5.43266	1.24057	-2.04753	3.58433e-09	down													hypothetical protein SELMODRAFT_402429 [Selaginella moellendorffii]
Ce.12278	c12278.graph_c0	2.69116	0.147605	-3.70536	3.9659e-09	down													hypothetical protein SELMODRAFT_437802 [Selaginella moellendorffii]
Ce.3643	c3643.graph_c0	5.01934	0.724415	-2.64315	3.44789e-09	down													hypothetical protein VOLCADRAFT_85814 [Volvox carteri f. nagariensis]
Ce.8944	c8944.graph_c0	5.21604	1.47566	-1.69341	0.00217969	down													Os02g0557000 [Oryza sativa Japonica Group]
Ce.1336	c1336.graph_c0	15.9505	5.11127	-1.55177	0.000166007	down													predicted protein [Micromonas pusilla CCMP1545]
Ce.8848	c8848.graph_c0	5.41177	1.85899	-1.4432	0.00283781	down													predicted protein [Micromonas pusilla CCMP1545]
Ce.3656	c3656.graph_c0	3.84156	1.3887	-1.37286	0.00479884	down													predicted protein [Micromonas sp. RCC299]
Ce.9987	c9987.graph_c0	3.54571	1.22564	-1.43457	0.00302586	down													predicted protein [Physcomitrella patens subsp. patens]
Ce.5708	c5708.graph_c0	6.05851	2.00493	-1.51006	0.000140411	down													Proteophosphoglycan ppg4 [Rhodotorula glutinis ATCC 204091]
Ce.1929	c1929.graph_c0	3.10582	0.78399	-1.85137	0.000451193	down													ribosomal chaperone [Cryptococcus neoformans var. grubii H99]
Ce.5824	c5824.graph_c0	33.0197	13.1212	-1.25378	0.00465456	down													RNI-like protein [Coccomyxa subellipsoidea C-169]
Ce.12438	c12438.graph_c0	1.80702	0.340814	-2.16398	0.00308854	down													splicing coactivator subunit-like [Oryza sativa Japonica Group]
Ce.6716	c6716.graph_c0	112.294	29.9729	-1.82679	1.55609e-07	down													unknown [Zea mays]
Ce.15830	c15830.graph_c0	3.16924	0	-4.58738	3.35825e-06	down
Ce.8009	c8009.graph_c0	21.9731	0.874728	-4.39212	0	down
Ce.12859	c12859.graph_c0	1.62378	0	-4.35066	4.2955e-05	down
Ce.5628	c5628.graph_c1	112.419	5.17459	-4.32885	0	down
Ce.7666	c7666.graph_c0	20.7036	1.02872	-4.14529	0	down
Ce.6571	c6571.graph_c0	185.699	10.4447	-4.0638	0	down
Ce.9226	c9226.graph_c0	7.44249	0.306155	-4.00035	7.35756e-10	down
Ce.12478	c12478.graph_c0	4.013	0.117293	-3.81303	3.06787e-05	down
Ce.13552	c13552.graph_c0	2.64103	0.0771929	-3.81303	3.06787e-05	down
Ce.2414	c2414.graph_c0	4.15524	0.244509	-3.79167	1.37557e-13	down
Ce.11211	c11211.graph_c0	4.16796	0.181539	-3.721	1.56889e-06	down
Ce.1692	c1692.graph_c0	14.5431	0.86842	-3.65615	7.45853e-10	down
Ce.10353	c10353.graph_c0	4.00512	0.1348	-3.61856	0.000229684	down
Ce.11661	c11661.graph_c0	2.50519	0.136842	-3.60065	3.05972e-07	down
Ce.13839	c13839.graph_c0	2.92106	0.17537	-3.57768	2.89472e-08	down
Ce.11031	c11031.graph_c0	3.21249	0.111501	-3.57631	0.000346523	down
Ce.11335	c11335.graph_c0	2.56999	0.0892007	-3.57631	0.000346523	down
Ce.13137	c13137.graph_c0	2.68511	0.135558	-3.51517	1.8992e-05	down
Ce.4403	c4403.graph_c0	2.75322	0.142229	-3.48322	2.73599e-05	down
Ce.805	c805.graph_c0	11.0928	0.83529	-3.44026	1.23904e-10	down
Ce.14182	c14182.graph_c0	3.21249	0.223002	-3.37313	5.61052e-07	down
Ce.7244	c7244.graph_c0	56.4685	5.15302	-3.36704	0	down
Ce.1522	c1522.graph_c0	22.7446	2.05133	-3.36019	0	down
Ce.17715	c17715.graph_c0	1.83049	0.104261	-3.34781	0.000120507	down
Ce.2510	c2510.graph_c0	4.05566	0.270271	-3.3221	1.13045e-05	down
Ce.8206	c8206.graph_c0	8.20606	0.735021	-3.31513	1.60982e-14	down
Ce.10277	c10277.graph_c0	4.49059	0.269599	-3.27502	0.000256324	down
Ce.11957	c11957.graph_c0	4.68279	0.281138	-3.27502	0.000256324	down
Ce.10385	c10385.graph_c0	5.2568	0.364912	-3.26512	2.23136e-05	down
Ce.826	c826.graph_c0	8.33157	0.740293	-3.24419	3.10105e-10	down
Ce.9391	c9391.graph_c0	3.24574	0.230104	-3.23577	3.14362e-05	down
Ce.11037	c11037.graph_c0	3.67012	0.305723	-3.23378	9.18349e-08	down
Ce.5721	c5721.graph_c0	3.16163	0.301496	-3.21051	1.11167e-12	down
Ce.11577	c11577.graph_c0	2.78344	0.176657	-3.19837	0.00055004	down
Ce.10181	c10181.graph_c0	5.92193	0.490846	-3.1928	9.25762e-07	down
Ce.11618	c11618.graph_c0	3.58508	0.289589	-3.16041	9.218e-06	down
Ce.1886	c1886.graph_c0	2.14186	0.193632	-3.15339	6.76825e-08	down
Ce.15645	c15645.graph_c0	1.4198	0.107519	-3.14394	8.88776e-05	down
Ce.19869	c19869.graph_c0	1.33504	0.0898664	-3.11741	0.00119043	down
Ce.8996	c8996.graph_c0	6.59691	0.610585	-3.08501	8.09524e-07	down
Ce.8358	c8358.graph_c0	8.05416	0.68812	-3.08191	2.41032e-05	down
Ce.13544	c13544.graph_c0	4.03429	0.280049	-3.07516	0.00175661	down
Ce.3703	c3703.graph_c0	4.80415	0.437364	-3.06086	5.4402e-06	down
Ce.5955	c5955.graph_c0	6.5932	0.739686	-3.04359	6.66134e-16	down
Ce.11954	c11954.graph_c0	3.6753	0.340172	-3.03764	7.34299e-06	down
Ce.8159	c8159.graph_c0	15.5881	1.63591	-3.03374	1.77626e-09	down
Ce.16410	c16410.graph_c0	2.77774	0.199043	-3.03163	0.00259692	down
Ce.11075	c11075.graph_c0	4.38141	0.4124	-3.01405	9.92478e-06	down
Ce.7616	c7616.graph_c0	36.4019	4.15068	-2.99115	6.86784e-13	down
Ce.13155	c13155.graph_c0	2.48245	0.212092	-2.97658	0.000520832	down
Ce.12634	c12634.graph_c0	3.86214	0.402148	-2.91912	7.7065e-06	down
Ce.3445	c3445.graph_c0	3.35886	0.382626	-2.917	1.34236e-08	down
Ce.3037	c3037.graph_c1	4.66464	0.420073	-2.90379	0.00106919	down
Ce.8711	c8711.graph_c0	2.8451	0.256215	-2.90379	0.00106919	down
Ce.2343	c2343.graph_c0	2.98104	0.294308	-2.88021	0.000239604	down
Ce.11142	c11142.graph_c0	2.89747	0.311433	-2.87448	1.36999e-05	down
Ce.1488	c1488.graph_c0	9.58829	1.14687	-2.8664	6.84146e-09	down
Ce.18054	c18054.graph_c0	1.87352	0.173406	-2.86597	0.0015355	down
Ce.13368	c13368.graph_c0	3.39022	0.382	-2.84232	5.97849e-06	down
Ce.2537	c2537.graph_c0	3.58393	0.434853	-2.83733	2.33166e-08	down
Ce.11026	c11026.graph_c0	3.35819	0.319702	-2.82713	0.00220834	down
Ce.3489	c3489.graph_c0	6.53911	0.813937	-2.80101	4.2713e-08	down
Ce.3256	c3256.graph_c0	50.4987	6.73541	-2.79799	9.39249e-14	down
Ce.9621	c9621.graph_c0	4.70035	0.522056	-2.78231	0.000158641	down
Ce.9040	c9040.graph_c0	9.29327	1.11587	-2.77884	4.65265e-06	down
Ce.8332	c8332.graph_c0	12.443	1.57598	-2.77627	6.41523e-08	down
Ce.8482	c8482.graph_c0	12.4192	1.57642	-2.76317	1.66323e-07	down
Ce.9162	c9162.graph_c0	4.68784	0.560718	-2.75824	1.79484e-05	down
Ce.10527	c10527.graph_c0	3.0358	0.34406	-2.7541	0.000217248	down
Ce.10834	c10834.graph_c0	4.38679	0.475346	-2.75088	0.000919049	down
Ce.10910	c10910.graph_c0	3.44595	0.373398	-2.75088	0.000919049	down
Ce.1004	c1004.graph_c0	3.4798	0.429436	-2.74019	7.84715e-06	down
Ce.3536	c3536.graph_c0	2.49404	0.288549	-2.72533	0.000297865	down
Ce.11881	c11881.graph_c0	4.51655	0.606824	-2.70838	5.22717e-08	down
Ce.995	c995.graph_c0	7.2281	0.968904	-2.7042	1.04948e-07	down
Ce.10399	c10399.graph_c0	2.57635	0.268264	-2.70392	0.00661484	down
Ce.12950	c12950.graph_c0	2.47232	0.257432	-2.70392	0.00661484	down
Ce.4384	c4384.graph_c0	2.18207	0.227209	-2.70392	0.00661484	down
Ce.9954	c9954.graph_c0	5.52634	0.701481	-2.70047	1.32852e-05	down
Ce.1942	c1942.graph_c0	2.14838	0.286338	-2.69389	4.88815e-07	down
Ce.20239	c20239.graph_c0	2.40362	0.301411	-2.69179	4.1384e-05	down
Ce.12678	c12678.graph_c0	1.96743	0.25541	-2.68921	6.00469e-06	down
Ce.13239	c13239.graph_c0	2.81271	0.32041	-2.68158	0.00181376	down
Ce.2548	c2548.graph_c0	3.1935	0.394105	-2.6807	0.00014332	down
Ce.12948	c12948.graph_c0	2.2432	0.270812	-2.66601	0.000561908	down
Ce.3738	c3738.graph_c0	6.15727	0.743339	-2.66601	0.000561908	down
Ce.9188	c9188.graph_c0	7.02009	0.97463	-2.66171	1.12836e-07	down
Ce.10426	c10426.graph_c0	2.8727	0.308772	-2.6604	0.00954885	down
Ce.16947	c16947.graph_c0	1.54888	0.166481	-2.6604	0.00954885	down
Ce.14250	c14250.graph_c0	3.04236	0.397538	-2.65963	2.25757e-05	down
Ce.8396	c8396.graph_c0	9.43118	1.31968	-2.65707	6.85498e-08	down
Ce.11664	c11664.graph_c0	3.37937	0.487218	-2.65505	6.74892e-10	down
Ce.8543	c8543.graph_c0	11.15	1.61213	-2.6374	5.66908e-09	down
Ce.10043	c10043.graph_c0	5.47422	0.767388	-2.63208	6.29111e-07	down
Ce.9656	c9656.graph_c0	4.32618	0.593207	-2.62842	5.90043e-06	down
Ce.10849	c10849.graph_c0	3.43775	0.440564	-2.6279	0.000260609	down
Ce.9309	c9309.graph_c0	7.68807	0.985262	-2.6279	0.000260609	down
Ce.9504	c9504.graph_c0	7.01815	0.899409	-2.6279	0.000260609	down
Ce.9241	c9241.graph_c0	4.56919	0.602105	-2.62214	9.62832e-05	down
Ce.969	c969.graph_c0	6.08559	0.874023	-2.61347	2.45761e-07	down
Ce.10259	c10259.graph_c0	1.99861	0.261154	-2.60075	0.000351961	down
Ce.9856	c9856.graph_c0	4.03613	0.527391	-2.60075	0.000351961	down
Ce.9914	c9914.graph_c0	7.58754	1.11057	-2.59874	1.0592e-07	down
Ce.11057	c11057.graph_c0	3.86747	0.550705	-2.57508	1.22205e-05	down
Ce.10167	c10167.graph_c0	3.69619	0.492631	-2.57309	0.000475799	down
Ce.8927	c8927.graph_c0	6.74802	1.02448	-2.55634	8.30511e-08	down
Ce.9631	c9631.graph_c0	3.76784	0.512429	-2.54488	0.000643809	down
Ce.14759	c14759.graph_c0	2.58733	0.342105	-2.53952	0.00202485	down
Ce.16264	c16264.graph_c0	1.97643	0.250877	-2.53214	0.00714253	down
Ce.10848	c10848.graph_c0	3.63608	0.513992	-2.52371	0.000300778	down
Ce.9526	c9526.graph_c0	3.87129	0.590161	-2.52141	1.80953e-06	down
Ce.9148	c9148.graph_c0	5.3874	0.822752	-2.48963	1.85732e-05	down
Ce.9388	c9388.graph_c0	7.07718	1.11158	-2.47904	3.38111e-06	down
Ce.7384	c7384.graph_c0	33.9086	5.76519	-2.46925	7.4718e-13	down
Ce.10067	c10067.graph_c0	3.9478	0.57192	-2.45679	0.00160308	down
Ce.9779	c9779.graph_c0	4.90253	0.732997	-2.44521	0.000713137	down
Ce.8438	c8438.graph_c0	8.50211	1.38614	-2.43962	2.14224e-06	down
Ce.11465	c11465.graph_c0	2.532	0.360542	-2.43679	0.00533933	down
Ce.17484	c17484.graph_c0	1.84917	0.263311	-2.43679	0.00533933	down
Ce.50	c50.graph_c0	1.44809	0.2062	-2.43679	0.00533933	down
Ce.8833	c8833.graph_c0	9.5666	1.56584	-2.42053	7.84349e-06	down
Ce.10861	c10861.graph_c0	4.69929	0.716385	-2.41806	0.000952368	down
Ce.10864	c10864.graph_c0	3.10646	0.473565	-2.41806	0.000952368	down
Ce.8802	c8802.graph_c0	5.87153	0.931623	-2.40641	0.000218536	down
Ce.10859	c10859.graph_c0	3.45253	0.504557	-2.40085	0.00738188	down
Ce.11707	c11707.graph_c0	4.77222	0.697418	-2.40085	0.00738188	down
Ce.15201	c15201.graph_c0	2.14584	0.313596	-2.40085	0.00738188	down
Ce.8732	c8732.graph_c0	8.03683	1.34737	-2.39997	3.86385e-06	down
Ce.976	c976.graph_c0	3.85498	0.649891	-2.39763	2.53087e-06	down
Ce.12671	c12671.graph_c0	3.04555	0.473565	-2.3904	0.0012727	down
Ce.9130	c9130.graph_c0	4.71398	0.732997	-2.3904	0.0012727	down
Ce.3960	c3960.graph_c0	8.89233	1.57499	-2.38626	1.6618e-09	down
Ce.1804	c1804.graph_c0	3.87355	0.632684	-2.38153	0.000145193	down
Ce.7660	c7660.graph_c0	22.1961	3.95373	-2.38006	1.28247e-09	down
Ce.8810	c8810.graph_c0	3.98472	0.617543	-2.36297	0.00401531	down
Ce.11807	c11807.graph_c0	4.0658	0.694736	-2.35956	1.83565e-05	down
Ce.10234	c10234.graph_c0	4.64663	0.793984	-2.34203	6.85036e-05	down
Ce.8759	c8759.graph_c0	7.66974	1.36795	-2.33781	9.3456e-07	down
Ce.10139	c10139.graph_c0	3.70848	0.600674	-2.33342	0.00227676	down
Ce.9603	c9603.graph_c0	5.20423	0.842946	-2.33342	0.00227676	down
Ce.15703	c15703.graph_c0	1.90001	0.301471	-2.3303	0.00545718	down
Ce.9911	c9911.graph_c0	3.84896	0.662315	-2.32114	0.000159934	down
Ce.8835	c8835.graph_c0	6.64848	1.13605	-2.31801	0.000309083	down
Ce.8982	c8982.graph_c0	4.95133	0.846049	-2.31801	0.000309083	down
Ce.8139	c8139.graph_c0	15.2706	2.71371	-2.31723	1.27364e-05	down
Ce.8605	c8605.graph_c0	12.1367	2.15679	-2.31723	1.27364e-05	down
Ce.9431	c9431.graph_c0	2.6222	0.433763	-2.30407	0.00304726	down
Ce.2906	c2906.graph_c0	128.097	24.6277	-2.29612	1.29744e-11	down
Ce.1187	c1187.graph_c0	20.5665	3.8485	-2.28959	1.82262e-07	down
Ce.5393	c5393.graph_c0	4.26362	0.806482	-2.28442	4.34434e-08	down
Ce.10927	c10927.graph_c0	2.42671	0.425571	-2.26589	0.00106465	down
Ce.8719	c8719.graph_c0	10.2481	1.97952	-2.24575	3.11344e-07	down
Ce.10875	c10875.graph_c0	3.20985	0.55457	-2.2435	0.00546292	down
Ce.9602	c9602.graph_c0	4.18197	0.722526	-2.2435	0.00546292	down
Ce.9646	c9646.graph_c0	2.31963	0.400767	-2.2435	0.00546292	down
Ce.8663	c8663.graph_c0	10.1749	1.94526	-2.23561	6.25393e-06	down
Ce.8591	c8591.graph_c0	9.57338	1.7935	-2.22927	0.000103055	down
Ce.12142	c12142.graph_c0	2.39458	0.443267	-2.22904	0.000277481	down
Ce.11999	c11999.graph_c0	3.01933	0.558916	-2.21827	0.000539763	down
Ce.9362	c9362.graph_c0	7.19734	1.38356	-2.21601	2.3433e-05	down
Ce.10837	c10837.graph_c0	4.42536	0.81919	-2.20551	0.00110064	down
Ce.5638	c5638.graph_c1	6.18314	1.2119	-2.20018	1.05439e-05	down
Ce.12342	c12342.graph_c0	3.77677	0.684858	-2.20006	0.0040795	down
Ce.15488	c15488.graph_c0	2.02509	0.388753	-2.19478	0.000159376	down
Ce.814	c814.graph_c0	7.1512	1.4348	-2.1847	2.02655e-06	down
Ce.10243	c10243.graph_c0	3.33323	0.650924	-2.18348	7.86043e-05	down
Ce.12161	c12161.graph_c0	3.68062	0.665484	-2.18029	0.00979206	down
Ce.9513	c9513.graph_c0	4.95641	0.974836	-2.17873	5.67045e-05	down
Ce.9310	c9310.graph_c0	5.43523	1.03757	-2.17497	0.000880866	down
Ce.8874	c8874.graph_c0	7.88352	1.59201	-2.17133	4.02505e-06	down
Ce.10102	c10102.graph_c0	4.41796	0.853377	-2.16904	0.000562055	down
Ce.9035	c9035.graph_c0	7.17495	1.41672	-2.16782	9.6421e-05	down
Ce.8546	c8546.graph_c0	11.0616	2.26703	-2.15957	1.5891e-06	down
Ce.11904	c11904.graph_c0	3.8976	0.77303	-2.15549	0.000169222	down
Ce.9003	c9003.graph_c0	5.11014	0.990995	-2.15283	0.00112592	down
Ce.1898	c1898.graph_c0	3.06408	0.621738	-2.14352	4.48967e-05	down
Ce.13054	c13054.graph_c0	2.63576	0.498293	-2.14194	0.0071231	down
Ce.4235	c4235.graph_c0	4.86027	0.968904	-2.14144	0.000307461	down
Ce.7779	c7779.graph_c0	21.8784	4.61973	-2.13545	1.47025e-07	down
Ce.8422	c8422.graph_c0	10.5014	2.16758	-2.12659	3.02435e-05	down
Ce.8876	c8876.graph_c0	6.08752	1.25945	-2.11595	6.52578e-05	down
Ce.10416	c10416.graph_c0	3.98762	0.781578	-2.11019	0.0052667	down
Ce.8837	c8837.graph_c0	6.60965	1.35232	-2.10475	0.000477347	down
Ce.9650	c9650.graph_c0	4.39761	0.924058	-2.1012	4.30804e-05	down
Ce.14179	c14179.graph_c0	2.32111	0.481225	-2.08605	0.000595069	down
Ce.9981	c9981.graph_c0	3.87219	0.79871	-2.08554	0.000916093	down
Ce.11552	c11552.graph_c0	3.80255	0.779704	-2.08496	0.00144783	down
Ce.11169	c11169.graph_c0	2.10982	0.42961	-2.08428	0.00235519	down
Ce.8908	c8908.graph_c0	3.0016	0.606146	-2.08348	0.00395479	down
Ce.10250	c10250.graph_c0	4.74146	0.94792	-2.08253	0.00687679	down
Ce.13048	c13048.graph_c0	2.07439	0.414715	-2.08253	0.00687679	down
Ce.8151	c8151.graph_c0	14.8017	3.24653	-2.07904	5.50556e-07	down
Ce.8270	c8270.graph_c0	19.9053	4.40564	-2.07072	2.85231e-07	down
Ce.2656	c2656.graph_c0	5.38601	1.16838	-2.06701	2.43114e-05	down
Ce.9663	c9663.graph_c0	6.16881	1.32359	-2.05541	0.000278757	down
Ce.13305	c13305.graph_c0	2.36468	0.482398	-2.05432	0.00897646	down
Ce.10862	c10862.graph_c0	3.47647	0.740509	-2.0479	0.000925554	down
Ce.9327	c9327.graph_c0	4.52354	0.956987	-2.041	0.00232719	down
Ce.8364	c8364.graph_c0	14.8735	3.3373	-2.04092	2.46813e-06	down
Ce.1027	c1027.graph_c0	4.42848	0.961106	-2.03923	0.000340636	down
Ce.11002	c11002.graph_c0	4.0658	0.856442	-2.0367	0.00385518	down
Ce.12165	c12165.graph_c0	2.0663	0.435256	-2.0367	0.00385518	down
Ce.1985	c1985.graph_c0	3.93028	0.827894	-2.0367	0.00385518	down
Ce.9821	c9821.graph_c0	1.75655	0.370008	-2.0367	0.00385518	down
Ce.1195	c1195.graph_c0	8.86324	1.95026	-2.0357	0.000104861	down
Ce.3588	c3588.graph_c0	2.8856	0.640991	-2.03323	3.93675e-05	down
Ce.10946	c10946.graph_c0	1.83214	0.396411	-2.03249	0.00075141	down
Ce.1539	c1539.graph_c0	8.2054	1.83582	-2.02926	2.16937e-05	down
Ce.968	c968.graph_c0	3.05648	0.684018	-2.02695	2.76318e-05	down
Ce.7399	c7399.graph_c0	46.5214	10.7903	-2.02428	7.0657e-09	down
Ce.8761	c8761.graph_c0	9.81654	2.1155	-2.02383	0.00182037	down
Ce.8812	c8812.graph_c0	9.2342	1.99001	-2.02383	0.00182037	down
Ce.8624	c8624.graph_c0	10.1912	2.30449	-2.02331	7.94054e-06	down
Ce.9394	c9394.graph_c0	5.30694	1.14083	-2.01851	0.00295101	down
Ce.10435	c10435.graph_c0	2.52115	0.552148	-2.00872	0.00144091	down
Ce.9483	c9483.graph_c0	2.93574	0.669405	-2.00724	1.69158e-05	down
Ce.4225	c4225.graph_c0	2.42309	0.538253	-2.0063	0.000509044	down
Ce.836	c836.graph_c0	6.92919	1.53921	-2.0063	0.000509044	down
Ce.2419	c2419.graph_c0	4.41717	0.966341	-2.00266	0.00228935	down
Ce.8614	c8614.graph_c0	9.5458	2.15972	-1.99927	0.000130357	down
Ce.9809	c9809.graph_c0	5.377	1.17484	-1.99566	0.00374218	down
Ce.3687	c3687.graph_c0	6.55209	1.47277	-1.98956	0.000622502	down
Ce.8727	c8727.graph_c0	9.24922	2.05458	-1.97245	0.00474522	down
Ce.8135	c8135.graph_c0	15.3396	3.65723	-1.955	8.55791e-06	down
Ce.8910	c8910.graph_c0	7.5061	1.77379	-1.95471	4.36007e-05	down
Ce.8397	c8397.graph_c0	9.77209	2.35948	-1.94007	6.85348e-06	down
Ce.13227	c13227.graph_c0	3.09268	0.710681	-1.92487	0.00762562	down
Ce.4031	c4031.graph_c0	8.9859	2.10854	-1.918	0.00272102	down
Ce.12367	c12367.graph_c0	2.3987	0.568358	-1.90997	0.00214293	down
Ce.10094	c10094.graph_c0	5.74852	1.37393	-1.90278	0.00170685	down
Ce.9096	c9096.graph_c0	4.39226	1.05478	-1.89103	0.0026389	down
Ce.9347	c9347.graph_c0	5.62373	1.35052	-1.89103	0.0026389	down
Ce.689	c689.graph_c0	3.80255	0.909654	-1.88436	0.00544798	down
Ce.8875	c8875.graph_c0	7.19122	1.7203	-1.88436	0.00544798	down
Ce.3735	c3735.graph_c0	3.26777	0.80654	-1.88098	0.000380218	down
Ce.7827	c7827.graph_c0	23.0972	5.86091	-1.87735	4.89061e-06	down
Ce.9413	c9413.graph_c0	5.79623	1.43755	-1.87158	0.000531275	down
Ce.4518	c4518.graph_c0	9.45405	2.41675	-1.86553	7.2915e-06	down
Ce.11178	c11178.graph_c0	2.78466	0.687301	-1.85237	0.00400139	down
Ce.8993	c8993.graph_c0	7.26507	1.87869	-1.85025	7.61714e-06	down
Ce.5940	c5940.graph_c0	6.90438	1.77307	-1.84791	4.89005e-05	down
Ce.1769	c1769.graph_c0	9.77966	2.49424	-1.84749	0.000164968	down
Ce.8121	c8121.graph_c0	15.1071	3.93794	-1.83117	3.34542e-05	down
Ce.1460	c1460.graph_c0	5.99171	1.54487	-1.82336	0.000530907	down
Ce.9550	c9550.graph_c0	6.78359	1.7387	-1.80846	0.00366653	down
Ce.5170	c5170.graph_c0	38.7289	10.469	-1.80764	2.42027e-07	down
Ce.2817	c2817.graph_c0	1.91245	0.506519	-1.79371	0.00033876	down
Ce.13109	c13109.graph_c0	2.18863	0.560967	-1.79364	0.00984294	down
Ce.9387	c9387.graph_c0	3.6452	0.9343	-1.79364	0.00984294	down
Ce.4113	c4113.graph_c0	2.5559	0.661084	-1.79124	0.00573396	down
Ce.854	c854.graph_c0	5.55038	1.45831	-1.78703	0.00182274	down
Ce.8750	c8750.graph_c0	8.73395	2.34152	-1.78148	0.000229513	down
Ce.7983	c7983.graph_c0	10.7058	2.87798	-1.78071	0.000160908	down
Ce.3784	c3784.graph_c0	4.8976	1.30078	-1.77171	0.00217488	down
Ce.8341	c8341.graph_c0	9.29327	2.46825	-1.77171	0.00217488	down
Ce.8447	c8447.graph_c0	9.5901	2.57411	-1.77164	0.000612065	down
Ce.8312	c8312.graph_c0	16.756	4.51578	-1.77162	0.000341078	down
Ce.8915	c8915.graph_c0	4.02188	1.08422	-1.75796	0.00142422	down
Ce.11406	c11406.graph_c0	2.69556	0.718534	-1.75307	0.00660048	down
Ce.9425	c9425.graph_c0	5.55139	1.47631	-1.75207	0.00857565	down
Ce.11944	c11944.graph_c0	3.65621	0.996059	-1.74511	0.00139156	down
Ce.9605	c9605.graph_c0	4.3035	1.16716	-1.73917	0.00386657	down
Ce.9051	c9051.graph_c0	5.63404	1.54827	-1.72847	0.00241528	down
Ce.5797	c5797.graph_c0	26.8367	7.69787	-1.72125	1.42728e-06	down
Ce.8665	c8665.graph_c0	4.87563	1.33526	-1.71492	0.00975355	down
Ce.3447	c3447.graph_c0	9.53515	2.72184	-1.70614	0.000104623	down
Ce.9261	c9261.graph_c0	7.06	1.96034	-1.70587	0.00555037	down
Ce.5745	c5745.graph_c0	8.55821	2.4784	-1.69434	2.98774e-05	down
Ce.8822	c8822.graph_c0	4.25833	1.23272	-1.68304	0.000223431	down
Ce.8721	c8721.graph_c0	8.76152	2.5441	-1.67245	0.000562489	down
Ce.2878	c2878.graph_c0	5.89212	1.70256	-1.67105	0.00140319	down
Ce.7035	c7035.graph_c0	47.0677	13.8838	-1.67005	2.97775e-05	down
Ce.9385	c9385.graph_c0	6.04513	1.7537	-1.66899	0.00100065	down
Ce.4428	c4428.graph_c0	27.1682	8.04669	-1.6639	3.46523e-05	down
Ce.8793	c8793.graph_c0	5.73996	1.65284	-1.65443	0.0095276	down
Ce.9318	c9318.graph_c0	6.40055	1.87417	-1.64789	0.00276119	down
Ce.7434	c7434.graph_c0	41.2374	12.4267	-1.64353	2.05882e-05	down
Ce.9334	c9334.graph_c0	4.94967	1.44988	-1.63794	0.00661523	down
Ce.9568	c9568.graph_c0	5.38165	1.57642	-1.63794	0.00661523	down
Ce.8385	c8385.graph_c0	10.0494	2.98212	-1.63672	0.00149647	down
Ce.3612	c3612.graph_c0	3.72029	1.1199	-1.63139	0.000254789	down
Ce.8214	c8214.graph_c0	11.5189	3.48028	-1.63034	0.000135921	down
Ce.9399	c9399.graph_c0	5.04116	1.50932	-1.61919	0.00296362	down
Ce.9088	c9088.graph_c0	5.34974	1.634	-1.60931	0.000413925	down
Ce.6446	c6446.graph_c0	62.7445	19.4907	-1.60752	1.01369e-05	down
Ce.1113	c1113.graph_c0	11.836	3.61263	-1.59763	0.00216761	down
Ce.8517	c8517.graph_c0	11.0943	3.4306	-1.58874	0.000806075	down
Ce.3667	c3667.graph_c0	10.7587	3.33473	-1.58479	0.000910766	down
Ce.9304	c9304.graph_c0	4.94739	1.51988	-1.5746	0.00952694	down
Ce.1730	c1730.graph_c0	10.8989	3.40457	-1.56463	0.00321697	down
Ce.10850	c10850.graph_c0	3.62221	1.14169	-1.55698	0.00205077	down
Ce.6637	c6637.graph_c0	29.1003	9.34466	-1.55479	5.29167e-05	down
Ce.8640	c8640.graph_c0	8.52689	2.69693	-1.55276	0.00199341	down
Ce.1920	c1920.graph_c0	33.6134	10.8657	-1.54641	4.90646e-05	down
Ce.8631	c8631.graph_c0	8.36967	2.6719	-1.54264	0.00156815	down
Ce.1583	c1583.graph_c0	4.67175	1.50642	-1.5313	0.00124778	down
Ce.5793	c5793.graph_c0	37.205	12.2017	-1.5303	4.33076e-05	down
Ce.8992	c8992.graph_c0	8.15974	2.62509	-1.52777	0.00292997	down
Ce.4088	c4088.graph_c0	5.31436	1.7352	-1.52682	0.000170953	down
Ce.8879	c8879.graph_c0	10.3029	3.31	-1.52365	0.00570894	down
Ce.659	c659.graph_c0	29.6257	9.78371	-1.51806	5.35709e-05	down
Ce.5151	c5151.graph_c0	3.6176	1.17339	-1.50785	0.00832841	down
Ce.2752	c2752.graph_c0	83.6274	27.8788	-1.50657	6.31394e-05	down
Ce.7864	c7864.graph_c0	26.2153	8.62717	-1.49922	0.00269884	down
Ce.5243	c5243.graph_c0	7.14098	2.37704	-1.49689	0.000389657	down
Ce.8074	c8074.graph_c0	27.4464	9.16871	-1.49353	0.000304884	down
Ce.8571	c8571.graph_c0	9.32929	3.08054	-1.492	0.00387002	down
Ce.2400	c2400.graph_c0	79.4152	27.0414	-1.47505	0.000100726	down
Ce.7846	c7846.graph_c0	34.9137	11.7659	-1.47385	0.00122739	down
Ce.8384	c8384.graph_c0	11.5236	3.92228	-1.45523	0.00280796	down
Ce.3982	c3982.graph_c0	10.495	3.55924	-1.45107	0.00836491	down
Ce.8359	c8359.graph_c0	7.2281	2.45635	-1.44891	0.00794501	down
Ce.8109	c8109.graph_c0	14.8244	5.13322	-1.429	0.00473549	down
Ce.8977	c8977.graph_c0	5.4342	1.88067	-1.42435	0.0090769	down
Ce.2678	c2678.graph_c0	9.02666	3.17268	-1.41452	0.00234076	down
Ce.3405	c3405.graph_c0	8.50691	3.00126	-1.41422	0.0011024	down
Ce.5380	c5380.graph_c0	5.54286	1.95973	-1.4101	0.00137435	down
Ce.5307	c5307.graph_c0	4.71463	1.66156	-1.40841	0.00343371	down
Ce.1853	c1853.graph_c0	2.02691	0.71492	-1.3997	0.00929246	down
Ce.2630	c2630.graph_c0	47.9564	17.6163	-1.36654	0.000626317	down
Ce.2681	c2681.graph_c0	8.28259	3.01851	-1.35956	0.00696573	down
Ce.5080	c5080.graph_c0	5.72862	2.11068	-1.34559	0.00668246	down
Ce.6204	c6204.graph_c0	112.015	41.9964	-1.33724	0.00102669	down
Ce.7703	c7703.graph_c0	16.4194	6.24405	-1.30813	0.00360334	down
Ce.4762	c4762.graph_c0	5.0181	1.90005	-1.30791	0.00878218	down
Ce.7365	c7365.graph_c0	22.7312	8.75072	-1.29196	0.00362594	down
Ce.6806	c6806.graph_c0	59.5484	23.2505	-1.27728	0.00224206	down
Ce.2910	c2910.graph_c0	29.4679	11.5957	-1.26507	0.00284058	down
Ce.5638	c5638.graph_c2	46.727	18.5556	-1.25435	0.00364024	down
Ce.5908	c5908.graph_c0	10.4293	4.3152	-1.19244	0.00791855	down
Ce.674	c674.graph_c0	20.5535	8.50519	-1.19211	0.00805888	down
Ce.3433	c3433.graph_c0	2.85519	1.35136	-0.988663	0.199473		AT1G01040	3e-48			DCL1 | dicer-like 1 | chr1:23519-31079 FORWARD LENGTH=1910	27.1.20	RNA.processing.degradation dicer	[K]	Transcription	Biological Process: multicellular organismal development (GO:0007275);; Molecular Function: hydrolase activity (GO:0016787);; Biological Process: gene silencing by miRNA (GO:0035195);; Biological Process: production of small RNA involved in gene silencing by RNA (GO:0070918);; Molecular Function: organic cyclic compound binding (GO:0097159);; Molecular Function: heterocyclic compound binding (GO:…	K11592|6e-60|pop:POPTR_552372|DCL902	Endoribonuclease Dicer homolog 1 OS=Oryza sativa subsp. japonica (Rice) PE=2 SV=1	hypothetical protein M569_16483, partial [Genlisea aurea]	PF03368,PF00271,PF00636,PF02170,PF00035,PF04851
Ce.14028	c14028.graph_c0	1.48976	0.590942	-1.18301	0.548752		AT1G01040	2e-12			DCL1 | dicer-like 1 | chr1:23519-31079 FORWARD LENGTH=1910	27.1.20	RNA.processing.degradation dicer			Biological Process: multicellular organismal development (GO:0007275);; Molecular Function: hydrolase activity (GO:0016787);; Biological Process: production of miRNAs involved in gene silencing by miRNA (GO:0035196);; Biological Process: anatomical structure development (GO:0048856);; Molecular Function: organic cyclic compound binding (GO:0097159);; Molecular Function: heterocyclic compound bind…	K11592|3e-12|pop:POPTR_552372|DCL902	Endoribonuclease Dicer homolog 1 OS=Oryza sativa subsp. japonica (Rice) PE=2 SV=1	hypothetical protein OsJ_09217 [Oryza sativa Japonica Group]	PF03368,PF00271,PF00636,PF02170,PF00035,PF04851
Ce.5444	c5444.graph_c0	4.59051	6.98092	0.680812	0.675611		AT1G01040	5e-52			DCL1 | dicer-like 1 | chr1:23519-31079 FORWARD LENGTH=1910	27.1.20	RNA.processing.degradation dicer	[L]	Replication, recombination and repair	Molecular Function: nucleic acid binding (GO:0003676);; Cellular Component: intracellular (GO:0005622);; Biological Process: cell cycle (GO:0007049);; Biological Process: post-embryonic development (GO:0009791);; Biological Process: RNA interference (GO:0016246);; Molecular Function: hydrolase activity (GO:0016787);; Biological Process: gene silencing by miRNA (GO:0035195);; Biological Process: r…	K11592|1e-95|ath:AT1G01040|DCL1	Endoribonuclease Dicer homolog 1 GN=T25K16.4 OS=Arabidopsis thaliana (Mouse-ear cress) PE=1 SV=2	PREDICTED: endoribonuclease Dicer homolog 1-like [Cucumis sativus]	PF03368,PF00271,PF00636,PF02170,PF00035,PF04851
Ce.13346	c13346.graph_c0	1.99757	1.21398	-0.617189	0.877801		AT1G01040	2e-33			DCL1 | dicer-like 1 | chr1:23519-31079 FORWARD LENGTH=1910	27.1.20	RNA.processing.degradation dicer	[L]	Replication, recombination and repair	Biological Process: cytokinesis (GO:0000910);; Molecular Function: RNA binding (GO:0003723);; Cellular Component: nucleus (GO:0005634);; Biological Process: post-embryonic development (GO:0009791);; Molecular Function: hydrolase activity (GO:0016787);; Biological Process: production of siRNA involved in RNA interference (GO:0030422);; Biological Process: production of miRNAs involved in gene sile…	K11592|7e-37|ppp:PHYPADRAFT_205895|PpDCL1a	Endoribonuclease Dicer homolog 1 GN=T25K16.4 OS=Arabidopsis thaliana (Mouse-ear cress) PE=1 SV=2	hypothetical protein SELMODRAFT_86110 [Selaginella moellendorffii]	PF03368,PF00271,PF00636,PF02170,PF00035,PF04851
Ce.654	c654.graph_c0	3.61405	4.52214	0.393363	0.906799		AT1G01040	8e-27			DCL1 | dicer-like 1 | chr1:23519-31079 FORWARD LENGTH=1910	27.1.20	RNA.processing.degradation dicer	[K]	Transcription	Molecular Function: binding (GO:0005488);; Biological Process: RNA metabolic process (GO:0016070);; Molecular Function: hydrolase activity (GO:0016787);; Biological Process: regulation of gene expression, epigenetic (GO:0040029);; Biological Process: single-organism cellular process (GO:0044763);;	K11592|2e-29|vvi:100254311|hypothetical protein LOC100254311	Endoribonuclease Dicer homolog 3a GN=P0456E05.21 OS=Oryza sativa subsp. japonica (Rice) PE=2 SV=1	dicer-like protein 2 [Brassica rapa]	PF03368,PF00271,PF00636,PF02170,PF00035,PF04851
Ce.3646	c3646.graph_c0	4.73981	4.2743	-0.0714442	0.951489		AT1G01040	4e-46			DCL1 | dicer-like 1 | chr1:23519-31079 FORWARD LENGTH=1910	27.1.20	RNA.processing.degradation dicer			Biological Process: cytokinesis (GO:0000910);; Molecular Function: RNA binding (GO:0003723);; Cellular Component: nucleus (GO:0005634);; Biological Process: post-embryonic development (GO:0009791);; Molecular Function: hydrolase activity (GO:0016787);; Biological Process: production of siRNA involved in RNA interference (GO:0030422);; Biological Process: production of miRNAs involved in gene sile…	K11592|5e-46|ath:AT1G01040|DCL1	Endoribonuclease Dicer homolog 1 GN=T25K16.4 OS=Arabidopsis thaliana (Mouse-ear cress) PE=1 SV=2	Dicer [Arabidopsis thaliana]	PF03368,PF00271,PF00636,PF02170,PF00035,PF04851
Ce.7361	c7361.graph_c0	19.189	22.5145	0.307193	0.953626		AT1G01050	5e-88			AtPPa1, PPa1 | pyrophosphorylase 1 | chr1:31382-32670 REVERSE LENGTH=212	23.4.99	nucleotide metabolism.phosphotransfer and pyrophosphatases.misc	[C]	Energy production and conversion	Molecular Function: magnesium ion binding (GO:0000287);; Molecular Function: inorganic diphosphatase activity (GO:0004427);; Cellular Component: mitochondrion (GO:0005739);; Cellular Component: cytosol (GO:0005829);; Biological Process: phosphate-containing compound metabolic process (GO:0006796);; Cellular Component: membrane (GO:0016020);; Biological Process: response to cadmium ion (GO:0046686…	K01507|1e-100|vcn:VOLCADRAFT_76427|hypothetical protein	Soluble inorganic pyrophosphatase 2 GN=ppa2 OS=Chlamydomonas reinhardtii (Chlamydomonas smithii) PE=1 SV=1	soluble inorganic pyrophosphatase 2 [Coccomyxa subellipsoidea C-169]	PF00719
Ce.2012	c2012.graph_c0	84.9163	64.5521	-0.318301	0.976634		AT1G01090	2e-167		1.40854	PDH-E1 ALPHA | pyruvate dehydrogenase E1 alpha | chr1:47705-49166 REVERSE LENGTH=428	8.1.1.1	TCA / org transformation.TCA.pyruvate DH.E1	[C]	Energy production and conversion	Molecular Function: pyruvate dehydrogenase (acetyl-transferring) activity (GO:0004739);; Cellular Component: mitochondrion (GO:0005739);; Cellular Component: cytosol (GO:0005829);; Biological Process: glycolysis (GO:0006096);; Cellular Component: chloroplast stroma (GO:0009570);; Cellular Component: chloroplast envelope (GO:0009941);; Biological Process: oxidation-reduction process (GO:0055114);;	K00161|0.0|vcn:VOLCADRAFT_104783|hypothetical protein	Pyruvate dehydrogenase E1 component subunit alpha-3, chloroplastic (Precursor) OS=Arabidopsis thaliana (Mouse-ear cress) PE=1 SV=1	hypothetical protein COCSUDRAFT_31344 [Coccomyxa subellipsoidea C-169]	PF00676
Ce.88	c88.graph_c0	0.807553	1.49488	0.905218	0.817638		AT1G01120	1e-53			KCS1 | 3-ketoacyl-CoA synthase 1 | chr1:57392-58978 REVERSE LENGTH=528	11.1.10	lipid metabolism.FA synthesis and FA elongation.beta ketoacyl CoA synthase	[Q]	Secondary metabolites biosynthesis, transport and catabolism	Biological Process: very long-chain fatty acid metabolic process (GO:0000038);; Cellular Component: endoplasmic reticulum (GO:0005783);; Biological Process: response to cold (GO:0009409);; Biological Process: response to light stimulus (GO:0009416);; Biological Process: response to wounding (GO:0009611);; Biological Process: coumarin biosynthetic process (GO:0009805);; Molecular Function: fatty a…		3-ketoacyl-CoA synthase 1 GN=T25K16.11 OS=Arabidopsis thaliana (Mouse-ear cress) PE=2 SV=1	very-long-chain 3-ketoacyl-CoA synthase [Coccomyxa subellipsoidea C-169]	PF08392,PF08541
Ce.2598	c2598.graph_c0	1.45494	1.2599	-0.126791	0.94883		AT1G01120	3e-31			KCS1 | 3-ketoacyl-CoA synthase 1 | chr1:57392-58978 REVERSE LENGTH=528	11.1.10	lipid metabolism.FA synthesis and FA elongation.beta ketoacyl CoA synthase			Biological Process: very long-chain fatty acid metabolic process (GO:0000038);; Biological Process: acetyl-CoA metabolic process (GO:0006084);; Biological Process: calcium ion transport (GO:0006816);; Biological Process: Golgi organization (GO:0007030);; Biological Process: response to cold (GO:0009409);; Biological Process: response to light stimulus (GO:0009416);; Biological Process: response t…		3-ketoacyl-CoA synthase 11 GN=KCS11 OS=Arabidopsis thaliana (Mouse-ear cress) PE=2 SV=1	very-long-chain 3-ketoacyl-CoA synthase [Coccomyxa subellipsoidea C-169]	PF08392,PF08541
Ce.857	c857.graph_c0	20.2729	20.7219	0.108622	0.976708		AT1G01180	5e-09			| S-adenosyl-L-methionine-dependent methyltransferases superfamily protein | chr1:75633-76556 FORWARD LENGTH=307	35.2	not assigned.unknown						hypothetical protein THAOC_21132 [Thalassiosira oceanica]	PF04989
Ce.5438	c5438.graph_c0	19.8549	17.3451	-0.117765	0.985769		AT1G01290	2e-45			CNX3 | cofactor of nitrate reductase and xanthine dehydrogenase 3 | chr1:114299-115296 FORWARD LENGTH=270	18.1	Co-factor and vitamine metabolism.molybdenum cofactor	[H]	Coenzyme transport and metabolism	Molecular Function: catalytic activity (GO:0003824);; Cellular Component: mitochondrion (GO:0005739);; Biological Process: Mo-molybdopterin cofactor biosynthetic process (GO:0006777);; Cellular Component: chloroplast (GO:0009507);; Cellular Component: membrane (GO:0016020);;	K03639|2e-56|ppp:PHYPADRAFT_191704|hypothetical protein	Cyclic pyranopterin monophosphate synthase accessory protein, mitochondrial (Precursor) GN=CNX3 OS=Arabidopsis thaliana (Mouse-ear cress) PE=1 SV=1	DUF1336-domain-containing protein [Coccomyxa subellipsoidea C-169]	PF01967
Ce.7414	c7414.graph_c0	21.9857	23.1208	0.149539	0.971147		AT1G01630	3e-38			| Sec14p-like phosphatidylinositol transfer family protein | chr1:229206-230675 FORWARD LENGTH=255	29.3.4.99	protein.targeting.secretory pathway.unspecified					Patellin-3 GN=PATL3 OS=Arabidopsis thaliana (Mouse-ear cress) PE=1 SV=2	CRAL/TRIO domain-containing protein [Coccomyxa subellipsoidea C-169]	PF03765,PF00650
Ce.14251	c14251.graph_c0	1.06152	1.53492	0.594109	0.842388		AT1G01660	2e-10			| RING/U-box superfamily protein | chr1:240057-242608 REVERSE LENGTH=568	29.5.11.4.2	protein.degradation.ubiquitin.E3.RING			Biological Process: cellular protein modification process (GO:0006464);; Molecular Function: kinase activity (GO:0016301);; Cellular Component: intracellular part (GO:0044424);; Molecular Function: organic cyclic compound binding (GO:0097159);; Molecular Function: heterocyclic compound binding (GO:1901363);;		Putative U-box domain-containing protein 55 GN=PUB55 OS=Arabidopsis thaliana (Mouse-ear cress) PE=3 SV=1	hypothetical protein AURANDRAFT_19864, partial [Aureococcus anophagefferens]	PF04564
Ce.4460	c4460.graph_c0	4.61581	6.49168	0.567582	0.806909		AT1G01680	7e-08			ATPUB54, PUB54 | plant U-box 54 | chr1:246411-248329 REVERSE LENGTH=308	29.5.11.4.2	protein.degradation.ubiquitin.E3.RING					U-box domain-containing protein 54 GN=PUB54 OS=Arabidopsis thaliana (Mouse-ear cress) PE=2 SV=1	hypothetical protein TBLA_0A10760 [Tetrapisispora blattae CBS 6284]	PF04564,PF00582
Ce.6924	c6924.graph_c0	31.7226	44.1411	0.553327	0.887338		AT1G01750	5e-32			ADF11 | actin depolymerizing factor 11 | chr1:275528-276126 FORWARD LENGTH=140	31.1	cell.organisation				K05765|1e-76|cre:CHLREDRAFT_183437|hypothetical protein	Actin-depolymerizing factor 1 GN=OJ1001_D02.29 OS=Oryza sativa subsp. japonica (Rice) PE=2 SV=1	actin depolymerizing protein [Coccomyxa subellipsoidea C-169]	PF00241
Ce.3136	c3136.graph_c0	20.5214	23.6568	0.282093	0.974876		AT1G01790	2e-164			KEA1, ATKEA1 | K+ efflux antiporter 1 | chr1:284781-290869 FORWARD LENGTH=1193	34.15	transport.potassium	[P]	Inorganic ion transport and metabolism	Biological Process: potassium ion transport (GO:0006813);; Molecular Function: solute:hydrogen antiporter activity (GO:0015299);; Cellular Component: integral component of membrane (GO:0016021);; Biological Process: transmembrane transport (GO:0055085);;		K(+) efflux antiporter 1, chloroplastic GN=KEA1 OS=Arabidopsis thaliana (Mouse-ear cress) PE=1 SV=2	hypothetical protein COCSUDRAFT_66826 [Coccomyxa subellipsoidea C-169]	PF02254,PF00999
Ce.5341	c5341.graph_c0	6.49359	7.65897	0.314753	0.952827		AT1G01880	5e-23			| 5'-3' exonuclease family protein | chr1:306558-308991 REVERSE LENGTH=598	28.2	DNA.repair					Flap endonuclease GEN-like 1 GN=GEN1 OS=Arabidopsis thaliana (Mouse-ear cress) PE=2 SV=3	hypothetical protein COCSUDRAFT_47423 [Coccomyxa subellipsoidea C-169]	PF00867,PF00752
Ce.1110	c1110.graph_c0	5.19257	7.08873	0.525123	0.858913		AT1G01910	2e-73			| P-loop containing nucleoside triphosphate hydrolases superfamily protein | chr1:313595-315644 REVERSE LENGTH=24	34.18.1	transport.unspecified anions.arsenite-transporting ATPase	[P]	Inorganic ion transport and metabolism	Molecular Function: protein binding (GO:0005515);; Molecular Function: ATP binding (GO:0005524);; Cellular Component: endoplasmic reticulum (GO:0005783);; Biological Process: ATP catabolic process (GO:0006200);; Biological Process: anion transport (GO:0006820);; Biological Process: intra-Golgi vesicle-mediated transport (GO:0006891);; Cellular Component: chloroplast (GO:0009507);; Cellular Compon…	K01551|1e-139|vcn:VOLCADRAFT_60400|hypothetical protein	Glycine-rich cell wall structural protein 1.8 (Precursor) OS=Phaseolus vulgaris (Kidney bean) PE=2 SV=1	anion-transporting ATPase [Coccomyxa subellipsoidea C-169]	PF02374
Ce.5697	c5697.graph_c0	5.61152	4.65743	-0.1911	0.956617		AT1G01920	1e-45	SET/		| SET domain-containing protein | chr1:316204-319507 FORWARD LENGTH=547	35.1.13	not assigned.no ontology.SET domain-containing protein					[Fructose-bisphosphate aldolase]-lysine N-methyltransferase, chloroplastic (Precursor) OS=Arabidopsis thaliana (Mouse-ear cress) PE=1 SV=1	hypothetical protein CHLNCDRAFT_59475 [Chlorella variabilis]	0
Ce.3163	c3163.graph_c0	8.38272	7.32029	-0.118223	0.975304		AT1G01930	3e-45			| zinc finger protein-related | chr1:320041-322809 REVERSE LENGTH=580	27.3.99	RNA.regulation of transcription.unclassified					Formin-like protein 5 GN=P0453E05.107 OS=Oryza sativa subsp. japonica (Rice) PE=2 SV=2	hypothetical protein COCSUDRAFT_83632 [Coccomyxa subellipsoidea C-169]	0
Ce.1837	c1837.graph_c0	67.8111	59.0362	-0.122762	0.993767		AT1G02010	6e-135			SEC1A | secretory 1A | chr1:348046-352197 FORWARD LENGTH=660	29.3.4	protein.targeting.secretory pathway	[U]	Intracellular trafficking, secretion, and vesicular transport	Biological Process: vesicle-mediated transport (GO:0016192);; Biological Process: secretion by cell (GO:0032940);;		Protein transport Sec1a GN=SEC1A OS=Arabidopsis thaliana (Mouse-ear cress) PE=2 SV=3	SM/Sec1-family protein [Coccomyxa subellipsoidea C-169]	PF00995
Ce.1049	c1049.graph_c0	16.7666	21.3048	0.42256	0.962053		AT1G02080	3e-168			| transcription regulators | chr1:373694-386682 FORWARD LENGTH=2377	27.3.67	RNA.regulation of transcription.putative transcription regulator			Biological Process: single-organism cellular process (GO:0044763);;	K12604|0.0|cre:CHLREDRAFT_60751|NOT1	Vegetative cell wall protein gp1 (Precursor) GN=GP1 OS=Chlamydomonas reinhardtii (Chlamydomonas smithii) PE=2 SV=1	Not1-domain-containing protein [Coccomyxa subellipsoidea C-169]	PF04054
Ce.5073	c5073.graph_c2	13.7497	13.5242	0.0532442	0.979963		AT1G02090	2e-42			FUS5, CSN7, COP15, ATCSN7 | Proteasome component (PCI) domain protein | chr1:388223-389568 REVERSE LENGTH=237	30.11.1	signalling.light.COP9 signalosome			Biological Process: cellular protein modification process (GO:0006464);; Cellular Component: intracellular part (GO:0044424);; Biological Process: single-organism cellular process (GO:0044763);;	K12180|1e-57|vcn:VOLCADRAFT_81770|hypothetical protein	COP9 signalosome complex subunit 7 OS=Arabidopsis thaliana (Mouse-ear cress) PE=1 SV=1	hypothetical protein COCSUDRAFT_59545 [Coccomyxa subellipsoidea C-169]	PF01399
Ce.5892	c5892.graph_c0	13.9498	16.3078	0.30233	0.976832		AT1G02100	9e-86			| Leucine carboxyl methyltransferase | chr1:389876-392448 FORWARD LENGTH=332	35.1	not assigned.no ontology			Biological Process: metabolic process (GO:0008152);; Molecular Function: kinase activity (GO:0016301);;		Serine/threonine-protein kinase SAPK3 GN=OSJNBa0027P10.6 OS=Oryza sativa subsp. japonica (Rice) PE=1 SV=1	kinase-like protein [Coccomyxa subellipsoidea C-169]	PF04072
Ce.2811	c2811.graph_c0	41.4566	57.6323	0.552263	0.931849		AT1G02120	2e-50			VAD1 | GRAM domain family protein | chr1:395761-399720 FORWARD LENGTH=598	20.1	stress.biotic			Cellular Component: intracellular membrane-bounded organelle (GO:0043231);;			hypothetical protein COCSUDRAFT_48027 [Coccomyxa subellipsoidea C-169]	PF02893
Ce.2308	c2308.graph_c0	79.3478	68.3951	-0.137129	0.991927		AT1G02130	6e-95			ATRAB1B, ARA5, ARA-5, ATRABD2A, RABD2A, RA-5 | RAS 5 | chr1:400350-401788 REVERSE LENGTH=203	30.5	signalling.G-proteins	[R]	General function prediction only	Molecular Function: GTP binding (GO:0005525);; Cellular Component: vacuole (GO:0005773);; Cellular Component: plasma membrane (GO:0005886);; Biological Process: small GTPase mediated signal transduction (GO:0007264);; Biological Process: protein transport (GO:0015031);; Molecular Function: hydrolase activity (GO:0016787);;	K07874|1e-118|cre:CHLREDRAFT_60490|RABD1	GTP-binding protein YPTC1 GN=YPTC1 OS=Chlamydomonas reinhardtii (Chlamydomonas smithii) PE=1 SV=1	GTP-binding protein YPTC1 [Coccomyxa subellipsoidea C-169]	PF00071
Ce.6660	c6660.graph_c0	27.8768	30.7884	0.220339	0.980099		AT1G02140	3e-69			MEE63, MAGO, HAP1 | mago nashi family protein | chr1:403467-404401 REVERSE LENGTH=150	33.99	development.unspecified			Cellular Component: nucleolus (GO:0005730);; Biological Process: mitosis (GO:0007067);; Biological Process: sex determination (GO:0007530);; Cellular Component: chloroplast (GO:0009507);; Biological Process: embryo development ending in seed dormancy (GO:0009793);; Biological Process: pollen tube guidance (GO:0010183);; Cellular Component: nuclear speck (GO:0016607);; Cellular Component: exon-exo…	K12877|7e-73|sbi:SORBI_07g000840|hypothetical protein	Protein mago nashi homolog OS=Oryza sativa subsp. japonica (Rice) PE=2 SV=2	protein mago nashi 2 [Coccomyxa subellipsoidea C-169]	PF02792
Ce.3483	c3483.graph_c0	3.59963	7.1136	1.05433	0.0434273		AT1G02145	1e-74			ALG12, EBS4 | homolog of asparagine-linked glycosylation 12 | chr1:404915-408485 FORWARD LENGTH=453	35.1	not assigned.no ontology			Molecular Function: alpha-1,6-mannosyltransferase activity (GO:0000009);; Biological Process: protein N-linked glycosylation (GO:0006487);; Cellular Component: membrane (GO:0016020);; Biological Process: ER-associated ubiquitin-dependent protein catabolic process (GO:0030433);;	K03847|1e-118|ppp:PHYPADRAFT_206317|hypothetical protein	Dol-P-Man:Man(7)GlcNAc(2)-PP-Dol alpha-1,6-mannosyltransferase GN=ALG12 OS=Arabidopsis thaliana (Mouse-ear cress) PE=1 SV=1	Alg9-like mannosyltransferase [Coccomyxa subellipsoidea C-169]	PF03901
Ce.7962	c7962.graph_c0	7.40311	12.618	0.84362	0.283401		AT1G02160	6e-08			| Cox19 family protein (CHCH motif) | chr1:410803-411361 FORWARD LENGTH=91	35.2	not assigned.unknown	[J]	Translation, ribosomal structure and biogenesis			Translation initiation factor IF-3, chloroplastic GN=infC OS=Porphyra purpurea (Red seaweed) PE=3 SV=1	hypothetical protein COCSUDRAFT_83552 [Coccomyxa subellipsoidea C-169]	PF06747
Ce.1466	c1466.graph_c0	16.6519	10.7631	-0.551303	0.839628		AT1G02170	3e-78			LOL3, ATMCPB1, MCP1B, ATMC1, MC1 | metacaspase 1 | chr1:411883-413426 FORWARD LENGTH=367	29.5	protein.degradation					Metacaspase-1 GN=T7I23.17 OS=Arabidopsis thaliana (Mouse-ear cress) PE=1 SV=1	hypothetical protein COCSUDRAFT_40655 [Coccomyxa subellipsoidea C-169]	PF06943,PF00656
Ce.7113	c7113.graph_c0	35.4884	38.8439	0.207321	0.976968		AT1G02280	3e-51			TOC33, ATTOC33, PPI1 | translocon at the outer envelope membrane of chloroplasts 33 | chr1:448665-450246 REVERSE L	29.3.3	protein.targeting.chloroplast					Translocase of chloroplast 34 GN=TOC34 OS=Pisum sativum (Garden pea) PE=1 SV=1	hypothetical protein COCSUDRAFT_45911 [Coccomyxa subellipsoidea C-169]	PF04548
Ce.1491	c1491.graph_c0	10.448	6.93693	-0.51247	0.863922		AT1G02310	3e-61			MAN1 | Glycosyl hydrolase superfamily protein | chr1:458243-460652 REVERSE LENGTH=411	26.3	misc.gluco-, galacto- and mannosidases	[G]	Carbohydrate transport and metabolism	Biological Process: carbohydrate metabolic process (GO:0005975);; Cellular Component: membrane (GO:0016020);; Molecular Function: hydrolase activity (GO:0016787);; Molecular Function: transmembrane transporter activity (GO:0022857);; Biological Process: cellular response to stress (GO:0033554);; Biological Process: cellular biosynthetic process (GO:0044249);; Biological Process: cellular macromol…		Mannan endo-1,4-beta-mannosidase 1 (Precursor) GN=MAN1 OS=Arabidopsis thaliana (Mouse-ear cress) PE=2 SV=1	glycoside hydrolase [Coccomyxa subellipsoidea C-169]	PF00150
Ce.4302	c4302.graph_c0	17.5744	13.5169	-0.301414	0.975206		AT1G02310	3e-42			MAN1 | Glycosyl hydrolase superfamily protein | chr1:458243-460652 REVERSE LENGTH=411	26.3	misc.gluco-, galacto- and mannosidases	[O]	Posttranslational modification, protein turnover, chaperones		K09506|3e-85|cre:CHLREDRAFT_17550|DNJ32	Mannan endo-1,4-beta-mannosidase 8 GN=MAN8 OS=Oryza sativa subsp. japonica (Rice) PE=2 SV=2	predicted protein [Micromonas sp. RCC299]	PF00150
Ce.5985	c5985.graph_c0	180.989	200.87	0.227497	0.995391		AT1G02310	9e-62			MAN1 | Glycosyl hydrolase superfamily protein | chr1:458243-460652 REVERSE LENGTH=411	26.3	misc.gluco-, galacto- and mannosidases	[G]	Carbohydrate transport and metabolism	Molecular Function: catalytic activity (GO:0003824);; Molecular Function: transporter activity (GO:0005215);; Biological Process: multicellular organismal development (GO:0007275);; Biological Process: response to inorganic substance (GO:0010035);; Biological Process: cellular response to stress (GO:0033554);; Biological Process: cellular metabolic process (GO:0044237);; Biological Process: prima…		Mannan endo-1,4-beta-mannosidase 1 (Precursor) GN=P0671D01.40 OS=Oryza sativa subsp. japonica (Rice) PE=2 SV=2	glycoside hydrolase [Coccomyxa subellipsoidea C-169]	PF00150
Ce.7432	c7432.graph_c0	18.1167	13.6138	-0.33409	0.934953		AT1G02330	5e-14		1.50888	| CONTAINS InterPro DOMAIN/s: Hepatocellular carcinoma-associated antigen 59 (InterPro:IPR010756); Has 1239 Blast	35.1	not assigned.no ontology					Formin-like protein 7 OS=Oryza sativa subsp. japonica (Rice) PE=2 SV=2	hypothetical protein CHLNCDRAFT_143273 [Chlorella variabilis]	PF07052
Ce.3573	c3573.graph_c0	6.25747	5.25265	-0.174381	0.948738		AT1G02410	1e-84			| cytochrome c oxidase assembly protein CtaG / Cox11 family | chr1:491300-492762 FORWARD LENGTH=287	9.7	mitochondrial electron transport / ATP synthesis.cytochrome c oxidase	[O]	Posttranslational modification, protein turnover, chaperones	Molecular Function: copper ion binding (GO:0005507);; Cellular Component: chloroplast (GO:0009507);; Biological Process: methylglyoxal catabolic process to D-lactate (GO:0019243);;	K02258|3e-84|ppp:PHYPADRAFT_138119|hypothetical protein	Cytochrome c oxidase assembly protein COX11, mitochondrial (Precursor) GN=COX11 OS=Arabidopsis thaliana (Mouse-ear cress) PE=2 SV=1	cytochrome c oxidase assembly protein CtaG/Cox11 [Coccomyxa subellipsoidea C-169]	PF04442
Ce.1164	c1164.graph_c0	10.861	12.2836	0.253709	0.945436		AT1G02475	9e-36		-1.0337	| Polyketide cyclase/dehydrase and lipid transport superfamily protein | chr1:514110-515331 REVERSE LENGTH=219	35.2	not assigned.unknown	[S]	Function unknown	Cellular Component: plastid (GO:0009536);;			hypothetical protein COCSUDRAFT_29043 [Coccomyxa subellipsoidea C-169]	PF03364
Ce.6406	c6406.graph_c0	165.526	112.508	-0.479744	0.955236		AT1G02560	2e-101			CLPP5, NCLPP5, NCLPP1 | nuclear encoded CLP protease 5 | chr1:538000-539805 FORWARD LENGTH=298	29.5.5	protein.degradation.serine protease	[OU]		Biological Process: maltose metabolic process (GO:0000023);; Molecular Function: serine-type endopeptidase activity (GO:0004252);; Biological Process: proteolysis (GO:0006508);; Cellular Component: chloroplast thylakoid (GO:0009534);; Cellular Component: chloroplastic endopeptidase Clp complex (GO:0009840);; Cellular Component: chloroplast envelope (GO:0009941);; Biological Process: starch biosyn…	K01358|1e-122|cre:CHLREDRAFT_55336|CLPP5	ATP-dependent Clp protease proteolytic subunit 5, chloroplastic (Precursor) GN=T14P4.12 OS=Arabidopsis thaliana (Mouse-ear cress) PE=1 SV=1	active subunit of the chloroplast ClpP complex [Chlamydomonas reinhardtii]	PF00574
Ce.6880	c6880.graph_c0	45.4709	46.3319	0.104121	0.980798		AT1G02560	9e-36			CLPP5, NCLPP5, NCLPP1 | nuclear encoded CLP protease 5 | chr1:538000-539805 FORWARD LENGTH=298	29.5.5	protein.degradation.serine protease	[OU]			K01358|4e-57|vcn:VOLCADRAFT_120717|hypothetical protein	ATP-dependent Clp protease proteolytic subunit 5, chloroplastic (Precursor) GN=T14P4.12 OS=Arabidopsis thaliana (Mouse-ear cress) PE=1 SV=1	ATP-dependent Clp protease, proteolytic subunit ClpP [Coccomyxa subellipsoidea C-169]	PF00574
Ce.2978	c2978.graph_c0	39.0402	24.1155	-0.617581	0.869763		AT1G02660	9e-33			| alpha/beta-Hydrolases superfamily protein | chr1:572187-574746 REVERSE LENGTH=713	11.9.2.1	lipid metabolism.lipid degradation.lipases.triacylglycerol lipase	[J]	Translation, ribosomal structure and biogenesis			Vegetative cell wall protein gp1 (Precursor) GN=GP1 OS=Chlamydomonas reinhardtii (Chlamydomonas smithii) PE=2 SV=1	alpha/beta-hydrolase [Coccomyxa subellipsoidea C-169]	PF01764
Ce.7968	c7968.graph_c0	10.2212	7.66146	-0.33565	0.917001		AT1G02670	2e-12	SNF2/		| P-loop containing nucleoside triphosphate hydrolases superfamily protein | chr1:576046-580299 FORWARD LENGTH=67	28.2	DNA.repair	[KL]		Molecular Function: ion binding (GO:0043167);; Molecular Function: organic cyclic compound binding (GO:0097159);; Molecular Function: heterocyclic compound binding (GO:1901363);;		DNA helicase INO80 GN=INO80 OS=Arabidopsis thaliana (Mouse-ear cress) PE=2 SV=2	hypothetical protein SELMODRAFT_128555 [Selaginella moellendorffii]	PF00176,PF00271
Ce.7667	c7667.graph_c0	18.8149	21.1021	0.242055	0.955783		AT1G02680	3e-16			TAF13 | TBP-associated factor 13 | chr1:581084-581919 FORWARD LENGTH=126	27.2	RNA.transcription	[K]	Transcription	Molecular Function: binding (GO:0005488);; Cellular Component: nucleus (GO:0005634);; Biological Process: embryo development ending in seed dormancy (GO:0009793);; Biological Process: endosperm development (GO:0009960);; Biological Process: gene expression (GO:0010467);; Biological Process: RNA metabolic process (GO:0016070);; Biological Process: cellular macromolecule biosynthetic process (GO:00…	K03127|2e-16|pop:POPTR_572633|hypothetical protein		predicted protein [Micromonas sp. RCC299]	PF02269
Ce.4409	c4409.graph_c0	54.7528	55.6738	0.101194	0.992656		AT1G02800	7e-43			ATCEL2, CEL2 | cellulase 2 | chr1:613386-616103 REVERSE LENGTH=501	26.3.4	misc.gluco-, galacto- and mannosidases.endoglucanase			Molecular Function: hydrolase activity, acting on glycosyl bonds (GO:0016798);;		Endoglucanase 24 (Precursor) GN=OJ1112_E07.17-1 OS=Oryza sativa subsp. japonica (Rice) PE=2 SV=1	Six-hairpin glycosidase [Coccomyxa subellipsoidea C-169]	PF00759
Ce.8586	c8586.graph_c0	5.57837	4.09921	-0.365619	0.916675		AT1G02860	4e-12			NLA | SPX (SYG1/Pho81/XPR1) domain-containing protein | chr1:635474-637083 FORWARD LENGTH=333	29.5.11.4.2	protein.degradation.ubiquitin.E3.RING			Biological Process: response to stimulus (GO:0050896);;		Probable E3 ubiquitin-protein ligase BAH1-like 2 OS=Oryza sativa subsp. japonica (Rice) PE=2 SV=1	predicted protein [Physcomitrella patens subsp. patens]	PF03105
Ce.2006	c2006.graph_c0	62.8207	46.844	-0.346087	0.973875		AT1G02860	1e-16			NLA | SPX (SYG1/Pho81/XPR1) domain-containing protein | chr1:635474-637083 FORWARD LENGTH=333	29.5.11.4.2	protein.degradation.ubiquitin.E3.RING	[TK]		Biological Process: cellular process (GO:0009987);;		Probable E3 ubiquitin-protein ligase BAH1-like 1 OS=Oryza sativa subsp. japonica (Rice) PE=2 SV=1	hypothetical protein COCSUDRAFT_39905 [Coccomyxa subellipsoidea C-169]	PF03105
Ce.5024	c5024.graph_c0	7.58031	8.64888	0.266488	0.946134		AT1G02910	2e-52		-1.84388	LPA1 | tetratricopeptide repeat (TPR)-containing protein | chr1:655749-658125 REVERSE LENGTH=453	35.1.5	not assigned.no ontology.pentatricopeptide (PPR) repeat-containing protein						hypothetical protein COCSUDRAFT_83655 [Coccomyxa subellipsoidea C-169]	PF11998
Ce.1009	c1009.graph_c0	2.72763	3.89508	0.585197	0.779891		AT1G02970	1e-58			WEE1, ATWEE1 | WEE1 kinase homolog | chr1:673408-676127 FORWARD LENGTH=500	29.4	protein.postranslational modification	[RTKL]		Molecular Function: protein kinase activity (GO:0004672);; Molecular Function: binding (GO:0005488);; Biological Process: DNA replication (GO:0006260);; Biological Process: organelle organization (GO:0006996);; Biological Process: cell cycle process (GO:0022402);; Biological Process: macromolecule modification (GO:0043412);; Biological Process: regulation of cell cycle (GO:0051726);;	K06632|3e-71|ppp:PHYPADRAFT_193308|hypothetical protein	Wee1-like protein kinase GN=P0585B01.27 OS=Oryza sativa subsp. japonica (Rice) PE=2 SV=1	kinase-like protein [Coccomyxa subellipsoidea C-169]	PF00069
Ce.5589	c5589.graph_c0	9.63356	7.69117	-0.247234	0.95931		AT1G03000	1e-109			PEX6 | peroxin 6 | chr1:688057-692453 REVERSE LENGTH=941	29.5.9	protein.degradation.AAA type	[O]	Posttranslational modification, protein turnover, chaperones	Molecular Function: binding (GO:0005488);; Biological Process: primary metabolic process (GO:0044238);; Biological Process: cellular catabolic process (GO:0044248);; Biological Process: small molecule metabolic process (GO:0044281);; Biological Process: organic substance catabolic process (GO:1901575);;	K13339|1e-159|ppp:PHYPADRAFT_128012|hypothetical protein	Peroxisome biogenesis protein 6 GN=PEX6 OS=Arabidopsis thaliana (Mouse-ear cress) PE=1 SV=1	predicted protein [Physcomitrella patens subsp. patens]	PF00004
Ce.4708	c4708.graph_c0	6.71684	7.32316	0.201421	0.963692		AT1G03030	9e-52			| P-loop containing nucleoside triphosphate hydrolases superfamily protein | chr1:701621-703568 FORWARD LENGTH=30	23.3.2.2	nucleotide metabolism.salvage.nucleoside kinases.uridine kinase	[H]	Coenzyme transport and metabolism	Biological Process: metabolic process (GO:0008152);; Cellular Component: chloroplast (GO:0009507);; Molecular Function: transferase activity, transferring phosphorus-containing groups (GO:0016772);;		Probable uracil phosphoribosyltransferase GN=UKL5 OS=Arabidopsis thaliana (Mouse-ear cress) PE=2 SV=1	predicted protein [Physcomitrella patens subsp. patens]	PF00485
Ce.6349	c6349.graph_c0	31.7927	27.9364	-0.109368	0.988566		AT1G03060	2e-68			SPI | Beige/BEACH domain ;WD domain, G-beta repeat protein | chr1:712971-726891 REVERSE LENGTH=3601	35.1	not assigned.no ontology					Extensin (Precursor) GN=HRGPNT3 OS=Nicotiana tabacum (Common tobacco) PE=2 SV=1	beach-domain-containing protein [Coccomyxa subellipsoidea C-169]	PF00400,PF02138
Ce.7518	c7518.graph_c0	9.61747	9.18685	0.0110447	0.978924		AT1G03090	1e-89		1.20688	MCCA | methylcrotonyl-CoA carboxylase alpha chain, mitochondrial / 3-methylcrotonyl-CoA carboxylase 1 (MCCA) | chr	13.2.4.4	amino acid metabolism.degradation.branched chain group.leucine	[I]	Lipid transport and metabolism	Molecular Function: allophanate hydrolase activity (GO:0004039);; Molecular Function: biotin carboxylase activity (GO:0004075);; Molecular Function: urea carboxylase activity (GO:0004847);; Molecular Function: ATP binding (GO:0005524);; Biological Process: pathogenesis (GO:0009405);; Biological Process: nitrogen utilization (GO:0019740);; Biological Process: urea catabolic process (GO:0043419);; …		Methylcrotonoyl-CoA carboxylase subunit alpha, mitochondrial (Precursor) GN=MCCA OS=Glycine max (Soybean) PE=1 SV=2	urea carboxylase [Coccomyxa subellipsoidea C-169]	PF02785,PF00364,PF02786,PF00289
Ce.3243	c3243.graph_c0	18.0174	20.0206	0.229163	0.984525		AT1G03090	2e-101		1.20688	MCCA | methylcrotonyl-CoA carboxylase alpha chain, mitochondrial / 3-methylcrotonyl-CoA carboxylase 1 (MCCA) | chr	13.2.4.4	amino acid metabolism.degradation.branched chain group.leucine			Molecular Function: DNA binding (GO:0003677);; Molecular Function: biotin carboxylase activity (GO:0004075);; Molecular Function: pyruvate carboxylase activity (GO:0004736);; Molecular Function: ATP binding (GO:0005524);; Biological Process: gluconeogenesis (GO:0006094);; Molecular Function: metal ion binding (GO:0046872);;	K01958|0.0|vcn:VOLCADRAFT_102707|pyc1	Biotin carboxylase 1, chloroplastic (Precursor) GN=POPTRDRAFT_831870 OS=Populus trichocarpa (Western balsam poplar) PE=2 SV=1	pyruvate carboxylase [Coccomyxa subellipsoidea C-169]	PF02785,PF00364,PF02786,PF00289
Ce.5992	c5992.graph_c0	1292.47	1147.82	-0.0940845	0.996711		AT1G03130	7e-70			PSAD-2 | photosystem I subunit D-2 | chr1:753528-754142 REVERSE LENGTH=204	1.1.2.2	PS.lightreaction.photosystem I.PSI polypeptide subunits			Molecular Function: serine-type endopeptidase activity (GO:0004252);; Molecular Function: protein binding (GO:0005515);; Biological Process: proteolysis (GO:0006508);; Cellular Component: chloroplast thylakoid membrane (GO:0009535);; Cellular Component: photosystem I reaction center (GO:0009538);; Biological Process: photosynthesis (GO:0015979);;	K02692|1e-75|rcu:RCOM_0557350|Photosystem I reaction center subunit II, chloroplast precursor, putative	Photosystem I reaction center subunit II, chloroplastic (Precursor) GN=psaD OS=Chlamydomonas reinhardtii (Chlamydomonas smithii) PE=1 SV=1	PSI-D1 precursor [Coccomyxa subellipsoidea C-169]	PF02531
Ce.2821	c2821.graph_c0	33.8653	37.7522	0.233707	0.975115		AT1G03150	6e-80	GNAT/		| Acyl-CoA N-acyltransferases (NAT) superfamily protein | chr1:756461-758441 FORWARD LENGTH=174	27.3.70	RNA.regulation of transcription.Silencing Group	[R]	General function prediction only	Biological Process: long-chain fatty acid metabolic process (GO:0001676);; Biological Process: defense response to insect (GO:0002213);; Molecular Function: peptide alpha-N-acetyltransferase activity (GO:0004596);; Biological Process: fatty acid biosynthetic process (GO:0006633);;	K00670|6e-87|vcn:VOLCADRAFT_74579|hypothetical protein		hypothetical protein VOLCADRAFT_74579 [Volvox carteri f. nagariensis]	PF00583
Ce.2184	c2184.graph_c0	12.3125	16.8677	0.530911	0.906634		AT1G03160	7e-97			FZL | FZO-like | chr1:761321-765091 FORWARD LENGTH=740	30.5	signalling.G-proteins	[E]	Amino acid transport and metabolism	Biological Process: tryptophan biosynthetic process (GO:0000162);; Molecular Function: anthranilate phosphoribosyltransferase activity (GO:0004048);; Biological Process: nucleobase-containing compound metabolic process (GO:0006139);; Biological Process: defense response (GO:0006952);; Cellular Component: chloroplast envelope (GO:0009941);; Biological Process: cellular component organization (GO:0…		Anthranilate phosphoribosyltransferase, chloroplastic (Precursor) GN=PAT1 OS=Arabidopsis thaliana (Mouse-ear cress) PE=2 SV=1	hypothetical protein CHLNCDRAFT_137054 [Chlorella variabilis]	PF01926,PF02581
Ce.7782	c7782.graph_c0	10.2036	12.9366	0.418957	0.932421		AT1G03190	0			ATXPD, UVH6 | RAD3-like DNA-binding helicase protein | chr1:775822-779863 FORWARD LENGTH=758	28.2	DNA.repair	[KL]		Biological Process: RNA splicing, via endonucleolytic cleavage and ligation (GO:0000394);; Biological Process: double-strand break repair via homologous recombination (GO:0000724);; Molecular Function: DNA binding (GO:0003677);; Molecular Function: ATP-dependent DNA helicase activity (GO:0004003);; Molecular Function: protein binding (GO:0005515);; Molecular Function: ATP binding (GO:0005524);; C…	K10844|0.0|vcn:VOLCADRAFT_59582|hypothetical protein	DNA repair helicase UVH6 GN=F15K9.20 OS=Arabidopsis thaliana (Mouse-ear cress) PE=1 SV=1	DNA repair helicase [Coccomyxa subellipsoidea C-169]	PF06777,PF06733
Ce.2506	c2506.graph_c0	64.829	67.6245	0.13801	0.988555		AT1G03250	3e-10			| unknown protein; FUNCTIONS IN: molecular_function unknown; INVOLVED IN: biological_process unknown; LOCATED IN:	35.2	not assigned.unknown					Sulfated surface glycoprotein 185 (Precursor) OS=Volvox carteri (Green alga) PE=1 SV=1	hypothetical protein COCSUDRAFT_48293 [Coccomyxa subellipsoidea C-169]	0
Ce.3804	c3804.graph_c1	4.54121	6.93524	0.682418	0.641825		AT1G03260	5e-27			| SNARE associated Golgi protein family | chr1:795678-798102 REVERSE LENGTH=274	35.2	not assigned.unknown	[S]	Function unknown	Cellular Component: cytosol (GO:0005829);;		Uncharacterized membrane protein At4g09580 GN=At4g09580 OS=Arabidopsis thaliana (Mouse-ear cress) PE=1 SV=1	hypothetical protein CHLNCDRAFT_144423 [Chlorella variabilis]	PF09335
Ce.1786	c1786.graph_c0	13.0073	14.7692	0.25992	0.958833		AT1G03260	8e-15			| SNARE associated Golgi protein family | chr1:795678-798102 REVERSE LENGTH=274	35.2	not assigned.unknown	[S]	Function unknown			Chitin-binding lectin 1 (Precursor) OS=Solanum tuberosum (Potato) PE=1 SV=2	hypothetical protein CHLNCDRAFT_50830 [Chlorella variabilis]	PF09335
Ce.806	c806.graph_c0	12.4229	10.0706	-0.225459	0.970766		AT1G03280	4e-34			| Transcription factor TFIIE, alpha subunit | chr1:803635-806758 FORWARD LENGTH=479	27.2	RNA.transcription			Biological Process: gene expression (GO:0010467);; Biological Process: RNA metabolic process (GO:0016070);; Biological Process: cellular macromolecule biosynthetic process (GO:0034645);;	K03136|2e-54|sbi:SORBI_01g023530|hypothetical protein	Formin-like protein 5 GN=P0453E05.107 OS=Oryza sativa subsp. japonica (Rice) PE=2 SV=2	hypothetical protein SORBIDRAFT_01g023530 [Sorghum bicolor]	PF02002
Ce.5350	c5350.graph_c0	11.7094	10.2717	-0.111784	0.98414		AT1G03310	1e-79			ATISA2, ISA2, DBE1, BE2 | debranching enzyme 1 | chr1:813975-816623 FORWARD LENGTH=882	2.1.2.4	major CHO metabolism.synthesis.starch.debranching	[R]	General function prediction only	Molecular Function: transferase activity (GO:0016740);; Biological Process: cellular metabolic process (GO:0044237);; Biological Process: primary metabolic process (GO:0044238);; Biological Process: organic substance metabolic process (GO:0071704);;		Isoamylase 2, chloroplastic (Precursor) GN=F15K9.9 OS=Arabidopsis thaliana (Mouse-ear cress) PE=1 SV=2	hypothetical protein COCSUDRAFT_65241 [Coccomyxa subellipsoidea C-169]	PF00128,PF02922
Ce.7482	c7482.graph_c0	19.8657	20.2603	0.105171	0.961987		AT1G03330	2e-43			| Small nuclear ribonucleoprotein family protein | chr1:818161-819297 REVERSE LENGTH=93	27.1	RNA.processing	[K]	Transcription	Cellular Component: nucleus (GO:0005634);; Cellular Component: small nucleolar ribonucleoprotein complex (GO:0005732);; Cellular Component: cytosol (GO:0005829);; Biological Process: mRNA processing (GO:0006397);;	K12621|2e-51|ppp:PHYPADRAFT_198696|hypothetical protein	Probable U6 snRNA-associated Sm-like protein LSm4 GN=LSM4 OS=Fagus sylvatica (Beechnut) PE=2 SV=1	predicted protein [Physcomitrella patens subsp. patens]	PF01423
Ce.5362	c5362.graph_c0	19.6987	16.011	-0.221797	0.982774		AT1G03350	7e-29	BSD/		| BSD domain-containing protein | chr1:822834-824246 REVERSE LENGTH=470	35.1.8	not assigned.no ontology.BSD domain-containing protein					Thiosulfate sulfurtransferase 16, chloroplastic GN=STR16 OS=Arabidopsis thaliana (Mouse-ear cress) PE=1 SV=2	hypothetical protein COCSUDRAFT_42569 [Coccomyxa subellipsoidea C-169]	PF03909
Ce.6197	c6197.graph_c0	115.27	222.282	1.02434	0.120981		AT1G03475	9e-83			LIN2, HEMF1, ATCPO-I | Coproporphyrinogen III oxidase | chr1:869302-871175 REVERSE LENGTH=386	19.8	tetrapyrrole synthesis.coproporphyrinogen III oxidase			Biological Process: metabolic process (GO:0008152);; Molecular Function: oxidoreductase activity (GO:0016491);;	K00228|1e-133|vcn:VOLCADRAFT_55865|hypothetical protein	Coproporphyrinogen-III oxidase 1, chloroplastic (Precursor) GN=At1g03475 OS=Arabidopsis thaliana (Mouse-ear cress) PE=2 SV=1	hypothetical protein VOLCADRAFT_55865 [Volvox carteri f. nagariensis]	PF01218
Ce.4311	c4311.graph_c0	52.2299	49.4818	-0.000834683	0.993352		AT1G03475	8e-148			LIN2, HEMF1, ATCPO-I | Coproporphyrinogen III oxidase | chr1:869302-871175 REVERSE LENGTH=386	19.8	tetrapyrrole synthesis.coproporphyrinogen III oxidase			Molecular Function: coproporphyrinogen oxidase activity (GO:0004109);; Biological Process: porphyrin-containing compound biosynthetic process (GO:0006779);; Cellular Component: chloroplast (GO:0009507);; Biological Process: oxidation-reduction process (GO:0055114);;	K00228|1e-159|ppp:PHYPADRAFT_109483|hypothetical protein	Coproporphyrinogen-III oxidase, chloroplastic (Precursor) GN=CPX OS=Glycine max (Soybean) PE=1 SV=1	predicted protein [Physcomitrella patens subsp. patens]	PF01218
Ce.8340	c8340.graph_c0	6.72348	5.63592	-0.176245	0.94673		AT1G03530	1e-10			ATNAF1, NAF1 | nuclear assembly factor 1 | chr1:880638-883338 REVERSE LENGTH=801	27.1	RNA.processing					Extensin (Precursor) GN=HRGPNT3 OS=Nicotiana tabacum (Common tobacco) PE=2 SV=1	NAF1-domain-containing protein [Coccomyxa subellipsoidea C-169]	PF04410
Ce.6437	c6437.graph_c0	111.318	154.275	0.54785	0.941883		AT1G03630	7e-147			POR C, PORC | protochlorophyllide oxidoreductase C | chr1:907699-909245 FORWARD LENGTH=399	19.14	tetrapyrrole synthesis.protochlorophyllide reductase	[IQR]		Biological Process: maltose metabolic process (GO:0000023);; Biological Process: polysaccharide catabolic process (GO:0000272);; Molecular Function: NADPH dehydrogenase activity (GO:0003959);; Biological Process: pentose-phosphate shunt (GO:0006098);; Biological Process: rRNA processing (GO:0006364);; Biological Process: unsaturated fatty acid biosynthetic process (GO:0006636);; Biological Proces…	K00218|1e-177|ppp:PHYPADRAFT_217750|POR1	Protochlorophyllide reductase, chloroplastic (Precursor) GN=PORA OS=Cucumis sativus (Cucumber) PE=2 SV=1	predicted protein [Physcomitrella patens subsp. patens]	PF00106
Ce.6171	c6171.graph_c0	165.44	148.244	-0.08118	0.991907		AT1G03680	3e-40			ATHM1, TRX-M1, ATM1, THM1 | thioredoxin M-type 1 | chr1:916990-917865 REVERSE LENGTH=179	21.1	redox.thioredoxin	[OC]		Biological Process: glycerol ether metabolic process (GO:0006662);; Molecular Function: electron carrier activity (GO:0009055);; Cellular Component: chloroplast (GO:0009507);; Molecular Function: protein disulfide oxidoreductase activity (GO:0015035);; Biological Process: electron transport chain (GO:0022900);; Biological Process: cell redox homeostasis (GO:0045454);;		Thioredoxin M-type, chloroplastic (Precursor) GN=TRXM OS=Chlamydomonas reinhardtii (Chlamydomonas smithii) PE=1 SV=3	thioredoxin Ch2 [Coccomyxa subellipsoidea C-169]	PF00085
Ce.2862	c2862.graph_c0	13.4148	16.14	0.343738	0.966954		AT1G03750	4e-153	SNF2/		CHR9 | switch 2 | chr1:937920-941068 FORWARD LENGTH=862	28.1	DNA.synthesis/chromatin structure	[KL]				TATA-binding protein-associated factor BTAF1 GN=F24B22.240 OS=Arabidopsis thaliana (Mouse-ear cress) PE=1 SV=1	hypothetical protein COCSUDRAFT_20093, partial [Coccomyxa subellipsoidea C-169]	PF00176,PF00271
Ce.3627	c3627.graph_c0	4.07389	2.87287	-0.420369	0.895299		AT1G03760	3e-11			| Prefoldin chaperone subunit family protein | chr1:941211-943320 REVERSE LENGTH=391	35.1	not assigned.no ontology					Formin-like protein 5 GN=P0453E05.107 OS=Oryza sativa subsp. japonica (Rice) PE=2 SV=2	hypothetical protein OsJ_04632 [Oryza sativa Japonica Group]	PF02996
Ce.17457	c17457.graph_c0	0.500407	1.11158	1.14423	0.655543		AT1G03780	1e-09			TPX2 | targeting protein for XKLP2 | chr1:947555-951696 REVERSE LENGTH=790	31.3	cell.cycle			Biological Process: organelle organization (GO:0006996);; Biological Process: cell cycle (GO:0007049);; Biological Process: primary metabolic process (GO:0044238);; Biological Process: cellular macromolecule metabolic process (GO:0044260);; Biological Process: regulation of cellular process (GO:0050794);;		Protein TPX2 GN=TPX2 OS=Arabidopsis thaliana (Mouse-ear cress) PE=1 SV=1	hypothetical protein CHLREDRAFT_176720 [Chlamydomonas reinhardtii]	PF12214
Ce.3273	c3273.graph_c0	60.164	88.403	0.632193	0.891581		AT1G03790	2e-27	C3H/C3H		SOM | Zinc finger C-x8-C-x5-C-x3-H type family protein | chr1:954589-955770 FORWARD LENGTH=393	27.3.12	RNA.regulation of transcription.C3H zinc finger family			Molecular Function: metal ion binding (GO:0046872);;		Zinc finger CCCH domain-containing protein 56 GN=At5g12850 OS=Arabidopsis thaliana (Mouse-ear cress) PE=2 SV=1	hypothetical protein COCSUDRAFT_9572, partial [Coccomyxa subellipsoidea C-169]	PF00642
Ce.1877	c1877.graph_c0	59.2295	83.6555	0.575217	0.949035		AT1G03790	4e-45	C3H/C3H		SOM | Zinc finger C-x8-C-x5-C-x3-H type family protein | chr1:954589-955770 FORWARD LENGTH=393	27.3.12	RNA.regulation of transcription.C3H zinc finger family	[P]	Inorganic ion transport and metabolism	Cellular Component: nucleus (GO:0005634);; Biological Process: negative regulation of seed germination (GO:0010187);; Biological Process: cellular metabolic process (GO:0044237);; Biological Process: primary metabolic process (GO:0044238);; Molecular Function: metal ion binding (GO:0046872);; Biological Process: organic substance metabolic process (GO:0071704);;		Zinc finger CCCH domain-containing protein 2 GN=At1g03790 OS=Arabidopsis thaliana (Mouse-ear cress) PE=2 SV=1	hypothetical protein COCSUDRAFT_53472 [Coccomyxa subellipsoidea C-169]	PF00642
Ce.3174	c3174.graph_c0	18.1064	17.3406	0.0147769	0.974232		AT1G03905	4e-104			| P-loop containing nucleoside triphosphate hydrolases superfamily protein | chr1:993478-995594 FORWARD LENGTH=29	34.16	transport.ABC transporters and multidrug resistance systems	[R]	General function prediction only	Molecular Function: ATP binding (GO:0005524);; Cellular Component: plasma membrane (GO:0005886);; Biological Process: ATP catabolic process (GO:0006200);; Biological Process: response to red or far red light (GO:0009639);; Molecular Function: ATPase activity (GO:0016887);;	K12608|1e-124|vcn:VOLCADRAFT_80390|hypothetical protein	ABC transporter I family member 19 GN=F21M11.17 OS=Arabidopsis thaliana (Mouse-ear cress) PE=2 SV=1	P-loop containing nucleoside triphosphate hydrolase protein [Coccomyxa subellipsoidea C-169]	PF00005
Ce.91597	c6299.graph_c0	51.7063	79.9597	0.705928	0.818786		AT1G03910	3e-74			| EXPRESSED IN: 24 plant structures; EXPRESSED DURING: 13 growth stages; CONTAINS InterPro DOMAIN/s: Cactin prote	35.1	not assigned.no ontology			Cellular Component: nucleus (GO:0005634);; Biological Process: embryo development ending in seed dormancy (GO:0009793);; Biological Process: macromolecule metabolic process (GO:0043170);; Biological Process: primary metabolic process (GO:0044238);;		Vegetative cell wall protein gp1 (Precursor) GN=GP1 OS=Chlamydomonas reinhardtii (Chlamydomonas smithii) PE=2 SV=1	hypothetical protein COCSUDRAFT_67727 [Coccomyxa subellipsoidea C-169]	PF10312,PF09732
Ce.5325	c5325.graph_c0	9.88744	4.54345	-1.04308	0.0503684		AT1G04020	3e-11			ATBARD1, BARD1 | breast cancer associated RING 1 | chr1:1036610-1040045 FORWARD LENGTH=713	27.3.67	RNA.regulation of transcription.putative transcription regulator					Extensin (Precursor) GN=HRGPNT3 OS=Nicotiana tabacum (Common tobacco) PE=2 SV=1	hypothetical protein COCSUDRAFT_40121 [Coccomyxa subellipsoidea C-169]	PF00533
Ce.4152	c4152.graph_c0	7.7195	7.54677	0.0444221	0.973539		AT1G04130	1e-45			TPR2, AtTPR2 | Tetratricopeptide repeat (TPR)-like superfamily protein | chr1:1073465-1075374 FORWARD LENGTH=360	29.4	protein.postranslational modification	[R]	General function prediction only			Protein SGT1 homolog GN=OsJ_02663 OS=Oryza sativa subsp. japonica (Rice) PE=1 SV=1	hypothetical protein CHLNCDRAFT_134762 [Chlorella variabilis]	0
Ce.2522	c2522.graph_c0	24.4453	17.9062	-0.37172	0.963329		AT1G04140	7e-61			| Transducin family protein / WD-40 repeat family protein | chr1:1075992-1080321 REVERSE LENGTH=793	33.99	development.unspecified	[R]	General function prediction only	Molecular Function: nucleotide binding (GO:0000166);; Biological Process: protein N-linked glycosylation (GO:0006487);;		Formin-like protein 20 GN=MBK20.20/MBK20.21 OS=Arabidopsis thaliana (Mouse-ear cress) PE=2 SV=3	hypothetical protein COCSUDRAFT_44461 [Coccomyxa subellipsoidea C-169]	PF00400
Ce.4103	c4103.graph_c0	6.21705	8.29295	0.491953	0.890407		AT1G04150	2e-19			| C2 calcium/lipid-binding plant phosphoribosyltransferase family protein | chr1:1081208-1084246 REVERSE LENGTH=1	35.1.19	not assigned.no ontology.C2 domain-containing protein			Biological Process: post-embryonic development (GO:0009791);; Biological Process: system development (GO:0048731);;		Vegetative cell wall protein gp1 (Precursor) GN=GP1 OS=Chlamydomonas reinhardtii (Chlamydomonas smithii) PE=2 SV=1	hypothetical protein COCSUDRAFT_83570 [Coccomyxa subellipsoidea C-169]	PF00168,PF08372
Ce.6415	c6415.graph_c0	66.3394	59.7756	-0.0731475	0.990863		AT1G04170	0			EIF2 GAMMA | eukaryotic translation initiation factor 2 gamma subunit | chr1:1097423-1099702 FORWARD LENGTH=465	29.2.3	protein.synthesis.initiation	[J]	Translation, ribosomal structure and biogenesis	Molecular Function: translation initiation factor activity (GO:0003743);; Molecular Function: GTPase activity (GO:0003924);; Molecular Function: GTP binding (GO:0005525);; Biological Process: GTP catabolic process (GO:0006184);; Biological Process: translational initiation (GO:0006413);;	K03242|0.0|vcn:VOLCADRAFT_81202|eif2G	Elongation factor Tu, chloroplastic GN=tufA OS=Chara connivens (Convergent stonewort) PE=3 SV=1	hypothetical protein COCSUDRAFT_29028 [Coccomyxa subellipsoidea C-169]	PF00009,PF09173,PF03144
Ce.7993	c7993.graph_c0	8.02153	11.0569	0.538374	0.828937		AT1G04190	5e-62			TPR3 | Tetratricopeptide repeat (TPR)-like superfamily protein | chr1:1106617-1108557 REVERSE LENGTH=328	35.1.27	not assigned.no ontology.tetratricopeptide repeat (TPR)	[R]	General function prediction only	Cellular Component: cytosol (GO:0005829);; Biological Process: cellular protein modification process (GO:0006464);; Biological Process: post-embryonic development (GO:0009791);; Biological Process: single-organism cellular process (GO:0044763);; Biological Process: response to stimulus (GO:0050896);;		Heat shock protein STI GN=STI OS=Glycine max (Soybean) PE=1 SV=1	PREDICTED: uncharacterized protein LOC101253624 [Solanum lycopersicum]	PF00515
Ce.4600	c4600.graph_c0	6.19331	7.98243	0.442091	0.90142		AT1G04200	2e-89			| FUNCTIONS IN: molecular_function unknown; INVOLVED IN: N-terminal protein myristoylation; LOCATED IN: cellular_	35.2	not assigned.unknown						hypothetical protein COCSUDRAFT_48393 [Coccomyxa subellipsoidea C-169]	PF09742
Ce.9735	c9735.graph_c0	1.76997	3.21946	0.924017	0.344519		AT1G04210	2e-13			| Leucine-rich repeat protein kinase family protein | chr1:1114696-1119383 FORWARD LENGTH=1112	29.4	protein.postranslational modification	[S]	Function unknown			Probable LRR receptor-like serine/threonine-protein kinase At4g08850 (Precursor) GN=At4g08850 OS=Arabidopsis thaliana (Mouse-ear cress) PE=1 SV=3	leucine-rich repeat family protein [Arabidopsis lyrata subsp. lyrata]	PF00069,PF00560
Ce.731	c731.graph_c0	3.66115	4.36597	0.328601	0.919837		AT1G04210	1e-06			| Leucine-rich repeat protein kinase family protein | chr1:1114696-1119383 FORWARD LENGTH=1112	29.4	protein.postranslational modification			Molecular Function: transferase activity (GO:0016740);;		Probable leucine-rich repeat receptor-like protein kinase At1g35710 (Precursor) GN=At1g35710 OS=Arabidopsis thaliana (Mouse-ear cress) PE=2 SV=1	hypothetical protein CHLNCDRAFT_136128 [Chlorella variabilis]	PF00069,PF00560
Ce.5329	c5329.graph_c0	8.55504	6.34417	-0.35353	0.941911		AT1G04210	4e-07			| Leucine-rich repeat protein kinase family protein | chr1:1114696-1119383 FORWARD LENGTH=1112	29.4	protein.postranslational modification	[S]	Function unknown				hypothetical protein CHLNCDRAFT_137175 [Chlorella variabilis]	PF00069,PF00560
Ce.4764	c4764.graph_c0	4.11621	4.21722	0.1114	0.951931		AT1G04210	3e-07			| Leucine-rich repeat protein kinase family protein | chr1:1114696-1119383 FORWARD LENGTH=1112	29.4	protein.postranslational modification			Molecular Function: catalytic activity (GO:0003824);;			leucine-rich repeat family protein [Arabidopsis lyrata subsp. lyrata]	PF00069,PF00560
Ce.4683	c4683.graph_c0	9.25219	9.98589	0.186831	0.963612		AT1G04210	4e-06			| Leucine-rich repeat protein kinase family protein | chr1:1114696-1119383 FORWARD LENGTH=1112	29.4	protein.postranslational modification							PF00069,PF00560
Ce.2171	c2171.graph_c0	737.784	692.995	-0.0132062	0.994636		AT1G04270	3e-65			RPS15 | cytosolic ribosomal protein S15 | chr1:1141852-1142960 REVERSE LENGTH=151	29.2.1.2.1.15	protein.synthesis.ribosomal protein.eukaryotic.40S subunit.S15	[J]	Translation, ribosomal structure and biogenesis	Molecular Function: RNA binding (GO:0003723);; Molecular Function: structural constituent of ribosome (GO:0003735);; Cellular Component: nucleolus (GO:0005730);; Cellular Component: plasma membrane (GO:0005886);; Biological Process: translation (GO:0006412);; Cellular Component: cytosolic small ribosomal subunit (GO:0022627);;	K02958|1e-78|vvi:100256302|hypothetical protein LOC100256302	40S ribosomal protein S15 GN=RPS15 OS=Elaeis oleifera (American oil palm) PE=2 SV=1	PREDICTED: 40S ribosomal protein S15-like isoform 1 [Vitis vinifera]	PF00203
Ce.6657	c6657.graph_c0	31.2422	43.0967	0.541023	0.926628		AT1G04400	4e-148			CRY2, FHA, AT-PHH1, PHH1, ATCRY2 | cryptochrome 2 | chr1:1185719-1187901 REVERSE LENGTH=612	30.11	signalling.light	[L]	Replication, recombination and repair	Biological Process: response to light stimulus (GO:0009416);; Molecular Function: lyase activity (GO:0016829);; Biological Process: developmental process (GO:0032502);; Biological Process: cellular response to stress (GO:0033554);; Biological Process: primary metabolic process (GO:0044238);; Biological Process: cellular macromolecule metabolic process (GO:0044260);; Biological Process: regulation…	K12118|0.0|vcn:VOLCADRAFT_68048|Deoxyribodipyrimidine photolyase, class 1	Cryptochrome-2 GN=F19P19.14 OS=Arabidopsis thaliana (Mouse-ear cress) PE=1 SV=2	hypothetical protein COCSUDRAFT_1729, partial [Coccomyxa subellipsoidea C-169]	PF03441,PF00875
Ce.619	c619.graph_c0	3.12493	2.20319	-0.420075	0.897539		AT1G04420	3e-18		-1.62911	| NAD(P)-linked oxidoreductase superfamily protein | chr1:1191634-1193699 FORWARD LENGTH=412	3.5	minor CHO metabolism.others	[C]	Energy production and conversion	Cellular Component: cytoplasmic membrane-bounded vesicle (GO:0016023);;	K14521|1e-43|vcn:VOLCADRAFT_98273|hypothetical protein	Probable voltage-gated potassium channel subunit beta GN=T1G11.6 OS=Arabidopsis thaliana (Mouse-ear cress) PE=1 SV=1	hypothetical protein CHLNCDRAFT_48407 [Chlorella variabilis]	PF00248
Ce.4082	c4082.graph_c0	1.6109	1.67498	0.129096	0.950461		AT1G04420	3e-43		-1.62911	| NAD(P)-linked oxidoreductase superfamily protein | chr1:1191634-1193699 FORWARD LENGTH=412	3.5	minor CHO metabolism.others	[C]	Energy production and conversion			Probable voltage-gated potassium channel subunit beta GN=T1G11.6 OS=Arabidopsis thaliana (Mouse-ear cress) PE=1 SV=1	predicted protein [Physcomitrella patens subsp. patens]	PF00248
Ce.7064	c7064.graph_c0	29.7894	24.3701	-0.212398	0.978531		AT1G04510	2e-137			MAC3A | MOS4-associated complex 3A | chr1:1226749-1230592 FORWARD LENGTH=523	35.1	not assigned.no ontology			Cellular Component: intracellular part (GO:0044424);;	K10599|1e-170|vcn:VOLCADRAFT_80185|hypothetical protein	U-box domain-containing protein 72 OS=Oryza sativa subsp. japonica (Rice) PE=2 SV=1	hypothetical protein CHLNCDRAFT_140025 [Chlorella variabilis]	PF00400,PF08606
Ce.1511	c1511.graph_c0	13.8489	19.3221	0.557249	0.891201		AT1G04580	1e-99			AAO4, ATAO-4, ATAO2, AO4 | aldehyde oxidase 4 | chr1:1252212-1257510 REVERSE LENGTH=1337	17.1.1	hormone metabolism.abscisic acid.synthesis-degradation			Molecular Function: binding (GO:0005488);; Biological Process: metabolic process (GO:0008152);; Molecular Function: oxidoreductase activity (GO:0016491);;		Probable aldehyde oxidase 2 GN=OSJNBa0087O09.20 OS=Oryza sativa subsp. japonica (Rice) PE=2 SV=1	molybdenum cofactor-binding domain-containing protein [Coccomyxa subellipsoidea C-169]	PF02738,PF01315,PF03450,PF01799,PF00941,PF00111
Ce.3595	c3595.graph_c0	18.5703	20.7043	0.23394	0.979119		AT1G04620	0			| coenzyme F420 hydrogenase family / dehydrogenase, beta subunit family | chr1:1282869-1286492 REVERSE LENGTH=462	18	Co-factor and vitamine metabolism	[C]	Energy production and conversion	Cellular Component: chloroplast (GO:0009507);; Biological Process: chlorophyll cycle (GO:0033354);; Molecular Function: coenzyme F420 hydrogenase activity (GO:0050454);; Biological Process: oxidation-reduction process (GO:0055114);; Molecular Function: 7-hydroxymethyl chlorophyll a reductase activity (GO:0090415);;	K00441|0.0|vcn:VOLCADRAFT_93375|hypothetical protein	7-hydroxymethyl chlorophyll a reductase, chloroplastic (Precursor) GN=HCAR OS=Arabidopsis thaliana (Mouse-ear cress) PE=1 SV=1	hypothetical protein COCSUDRAFT_14021 [Coccomyxa subellipsoidea C-169]	PF04422,PF04432
Ce.6577	c6577.graph_c0	71.5982	64.0555	-0.0833904	0.981649		AT1G04630	4e-48			MEE4 | GRIM-19 protein | chr1:1289921-1290986 REVERSE LENGTH=143	35.2	not assigned.unknown			Cellular Component: mitochondrial respiratory chain complex I (GO:0005747);; Cellular Component: chloroplast (GO:0009507);; Biological Process: embryo development ending in seed dormancy (GO:0009793);; Biological Process: photorespiration (GO:0009853);;	K11353|2e-48|rcu:RCOM_1023540|NADH dehydrogenase, putative (EC:1.6.99.3)	NADH dehydrogenase [ubiquinone] 1 alpha subcomplex subunit 13-A GN=MEE4 OS=Arabidopsis thaliana (Mouse-ear cress) PE=2 SV=1	GRIM-19 [Coccomyxa subellipsoidea C-169]	PF06212
Ce.3921	c3921.graph_c0	6.47772	9.18465	0.576718	0.778547		AT1G04640	3e-56		-2.34828	LIP2 | lipoyltransferase 2 | chr1:1292541-1293248 FORWARD LENGTH=235	18	Co-factor and vitamine metabolism	[H]	Coenzyme transport and metabolism	Biological Process: sulfur amino acid metabolic process (GO:0000096);; Cellular Component: mitochondrion (GO:0005739);; Cellular Component: plasma membrane (GO:0005886);; Biological Process: pentose-phosphate shunt (GO:0006098);; Biological Process: rRNA processing (GO:0006364);; Biological Process: glycine catabolic process (GO:0006546);; Biological Process: unsaturated fatty acid biosynthetic p…	K03801|1e-70|vcn:VOLCADRAFT_65732|hypothetical protein	Octanoyltransferase GN=LIP2 OS=Arabidopsis thaliana (Mouse-ear cress) PE=2 SV=1	hypothetical protein VOLCADRAFT_65732 [Volvox carteri f. nagariensis]	PF03099
Ce.7375	c7375.graph_c0	19.3237	17.1947	-0.0910851	0.970347		AT1G04690	3e-140			KAB1, KV-BETA1 | potassium channel beta subunit 1 | chr1:1313662-1315420 FORWARD LENGTH=328	34.15	transport.potassium	[C]	Energy production and conversion	Molecular Function: voltage-gated potassium channel activity (GO:0005249);; Cellular Component: mitochondrion (GO:0005739);; Cellular Component: cytosol (GO:0005829);; Cellular Component: plasma membrane (GO:0005886);; Cellular Component: plasmodesma (GO:0009506);; Cellular Component: integral component of membrane (GO:0016021);; Biological Process: regulation of ion transmembrane transport (GO:0…		Probable voltage-gated potassium channel subunit beta OS=Oryza sativa subsp. japonica (Rice) PE=1 SV=2	hypothetical protein COCSUDRAFT_66187 [Coccomyxa subellipsoidea C-169]	PF00248
Ce.4297	c4297.graph_c1	17.8362	23.2761	0.460992	0.953485		AT1G04700	3e-20			| PB1 domain-containing protein tyrosine kinase | chr1:1316919-1320653 FORWARD LENGTH=1042	29.4	protein.postranslational modification	[RTKL]		Molecular Function: kinase activity (GO:0016301);;		Serine/threonine-protein kinase HT1 GN=HT1 OS=Arabidopsis thaliana (Mouse-ear cress) PE=1 SV=1	hypothetical protein CHLREDRAFT_182104 [Chlamydomonas reinhardtii]	PF07714,PF00564
Ce.6279	c6279.graph_c0	50.6878	50.4489	0.0703147	0.991921		AT1G04700	4e-44			| PB1 domain-containing protein tyrosine kinase | chr1:1316919-1320653 FORWARD LENGTH=1042	29.4	protein.postranslational modification	[RTKL]		Molecular Function: protein kinase activity (GO:0004672);;		Serine/threonine-protein kinase CTR1 GN=CTR1 OS=Arabidopsis thaliana (Mouse-ear cress) PE=1 SV=1	kinase-like protein [Coccomyxa subellipsoidea C-169]	PF07714,PF00564
Ce.6008	c6008.graph_c0	388.456	374.65	0.0249342	0.997035		AT1G04730	3e-111			CTF18 | P-loop containing nucleoside triphosphate hydrolases superfamily protein | chr1:1325385-1331086 REVERSE LE	29.5.9	protein.degradation.AAA type	[L]	Replication, recombination and repair	Biological Process: cellular process (GO:0009987);;	K11269|1e-112|cre:CHLREDRAFT_11559|CTF18	Photosystem I reaction center subunit III, chloroplastic (Precursor) GN=PSAF OS=Chlamydomonas reinhardtii (Chlamydomonas smithii) PE=1 SV=1	P-loop containing nucleoside triphosphate hydrolase protein [Coccomyxa subellipsoidea C-169]	PF00004
Ce.4205	c4205.graph_c0	17.143	18.7784	0.208258	0.96668		AT1G04790	7e-10			| RING/U-box superfamily protein | chr1:1345469-1348143 FORWARD LENGTH=634	29.5.11.4.2	protein.degradation.ubiquitin.E3.RING					E3 ubiquitin-protein ligase RING1-like GN=At3g19950 OS=Arabidopsis thaliana (Mouse-ear cress) PE=2 SV=1	hypothetical protein COCSUDRAFT_59218 [Coccomyxa subellipsoidea C-169]	PF00097
Ce.6002	c6002.graph_c0	371.724	270.32	-0.382391	0.988568		AT1G04850	7e-102			| ubiquitin-associated (UBA)/TS-N domain-containing protein | chr1:1365311-1368706 REVERSE LENGTH=413	29.5.11	protein.degradation.ubiquitin			Cellular Component: cytosol (GO:0005829);; Biological Process: cellular process (GO:0009987);;		Photosystem I reaction center subunit V, chloroplastic (Precursor) GN=PSAG OS=Hordeum vulgare (Barley) PE=1 SV=1	hypothetical protein COCSUDRAFT_30128 [Coccomyxa subellipsoidea C-169]	PF09409,PF00627
Ce.5678	c5678.graph_c1	8.94241	9.66107	0.188407	0.970904		AT1G04860	6e-11			UBP2, ATUBP2 | ubiquitin-specific protease 2 | chr1:1369306-1372290 REVERSE LENGTH=961	29.5.11.5	protein.degradation.ubiquitin.ubiquitin protease			Molecular Function: hydrolase activity (GO:0016787);;	K11844|4e-23|rcu:RCOM_1019320|hypothetical protein	Ubiquitin carboxyl-terminal hydrolase 2 GN=UBP2 OS=Arabidopsis thaliana (Mouse-ear cress) PE=1 SV=2	peptidase C19, ubiquitin carboxyl-terminal hydrolase 2 [Coccomyxa subellipsoidea C-169]	PF00443,PF02148
Ce.8218	c8218.graph_c0	11.6901	11.7997	0.0903839	0.966619		AT1G04900	3e-70			| Protein of unknown function (DUF185) | chr1:1383912-1387561 FORWARD LENGTH=442	35.2	not assigned.unknown					Vegetative cell wall protein gp1 (Precursor) GN=GP1 OS=Chlamydomonas reinhardtii (Chlamydomonas smithii) PE=2 SV=1	DUF185-domain-containing protein [Coccomyxa subellipsoidea C-169]	PF02636
Ce.2044	c2044.graph_c0	25.8432	31.9578	0.383478	0.983967		AT1G04920	0		1.77377	ATSPS3F, SPS3F | sucrose phosphate synthase 3F | chr1:1391674-1395756 REVERSE LENGTH=1062	2.1.1.1	major CHO metabolism.synthesis.sucrose.SPS	[M]	Cell wall/membrane/envelope biogenesis	Molecular Function: inward rectifier potassium channel activity (GO:0005242);; Biological Process: sucrose metabolic process (GO:0005985);; Biological Process: potassium ion transport (GO:0006813);; Biological Process: biosynthetic process (GO:0009058);; Cellular Component: integral component of membrane (GO:0016021);; Molecular Function: transferase activity (GO:0016740);; Biological Process: re…	K00696|0.0|zma:542711|sps1, SPS	Sucrose-phosphate synthase GN=SPS OS=Zea mays (Maize) PE=1 SV=1	UDP-Glycosyltransferase/glycogen phosphorylase [Coccomyxa subellipsoidea C-169]	PF00534,PF00862,PF05116
Ce.5068	c5068.graph_c0	9.66377	7.23235	-0.340454	0.949716		AT1G04945	2e-29			| HIT-type Zinc finger family protein | chr1:1399588-1402651 FORWARD LENGTH=644	35.1	not assigned.no ontology	[RTKL]		Molecular Function: protein serine/threonine kinase activity (GO:0004674);; Molecular Function: ATP binding (GO:0005524);; Biological Process: protein phosphorylation (GO:0006468);;		CDPK-related kinase 6 GN=CRK6 OS=Arabidopsis thaliana (Mouse-ear cress) PE=1 SV=1	kinase-like protein [Coccomyxa subellipsoidea C-169]	PF04438
Ce.4065	c4065.graph_c0	9.5786	5.95897	-0.605716	0.761561		AT1G04950	3e-86			TAFII59, TAF6, ATTAF6 | TATA BOX ASSOCIATED FACTOR II 59 | chr1:1403606-1407184 REVERSE LENGTH=549	27.3.67	RNA.regulation of transcription.putative transcription regulator	[K]	Transcription	Biological Process: gene expression (GO:0010467);; Biological Process: primary metabolic process (GO:0044238);; Biological Process: cellular macromolecule metabolic process (GO:0044260);;	K03131|3e-99|ppp:PHYPADRAFT_57083|hypothetical protein	Formin-like protein 14 GN=FH14 OS=Arabidopsis thaliana (Mouse-ear cress) PE=3 SV=3	DUF1546-domain-containing protein [Coccomyxa subellipsoidea C-169]	PF02969,PF07571
Ce.3257	c3257.graph_c0	18.369	21.8876	0.329812	0.971979		AT1G04970	6e-08			| lipid-binding serum glycoprotein family protein | chr1:1411924-1413431 FORWARD LENGTH=349	35.1	not assigned.no ontology					Vegetative cell wall protein gp1 (Precursor) GN=GP1 OS=Chlamydomonas reinhardtii (Chlamydomonas smithii) PE=2 SV=1	uncharacterized protein [Ustilago hordei]	PF02886,PF01273
Ce.925	c925.graph_c0	24.5345	27.3705	0.234728	0.972512		AT1G04980	5e-17			ATPDIL2-2, ATPDI10, PDI10, PDIL2-2 | PDI-like 2-2 | chr1:1413869-1416120 REVERSE LENGTH=447	21.1.1	redox.thioredoxin.PDIL	[OC]		Molecular Function: catalytic activity (GO:0003824);;		Protein disulfide-isomerase like 2-2 (Precursor) GN=F13M7.3 OS=Arabidopsis thaliana (Mouse-ear cress) PE=2 SV=2	thioredoxin-like protein [Coccomyxa subellipsoidea C-169]	PF00085
Ce.6120	c6120.graph_c0	109.15	134.132	0.374413	0.979966		AT1G04980	7e-98			ATPDIL2-2, ATPDI10, PDI10, PDIL2-2 | PDI-like 2-2 | chr1:1413869-1416120 REVERSE LENGTH=447	21.1.1	redox.thioredoxin.PDIL			Molecular Function: catalytic activity (GO:0003824);; Biological Process: cellular process (GO:0009987);; Cellular Component: cell part (GO:0044464);;	K09584|1e-143|vcn:VOLCADRAFT_105867|hypothetical protein	Protein disulfide isomerase-like 2-3 (Precursor) OS=Oryza sativa subsp. japonica (Rice) PE=2 SV=1	protein disulfide isomerase [Coccomyxa subellipsoidea C-169]	PF00085
Ce.3743	c3743.graph_c0	4.64663	6.47204	0.553133	0.810777		AT1G05055	2e-98			ATGTF2H2, GTF2H2 | general transcription factor II H2 | chr1:1448913-1450852 REVERSE LENGTH=421	27.3.99	RNA.regulation of transcription.unclassified	[KL]		Cellular Component: nucleus (GO:0005634);; Biological Process: transcription, DNA-templated (GO:0006351);;	K03142|1e-119|cre:CHLREDRAFT_127751|TF2H2		transcription factor TFIIH, 44 kDa subunit, partial [Coccomyxa subellipsoidea C-169]	PF07975,PF04056
Ce.7945	c7945.graph_c0	11.9792	9.92344	-0.19425	0.972523		AT1G05120	8e-179	SNF2/		| Helicase protein with RING/U-box domain | chr1:1471624-1476067 REVERSE LENGTH=833	27.3.44	RNA.regulation of transcription.Chromatin Remodeling Factors	[KL]		Molecular Function: DNA binding (GO:0003677);; Molecular Function: helicase activity (GO:0004386);; Molecular Function: ATP binding (GO:0005524);; Molecular Function: zinc ion binding (GO:0008270);;		Putative SWI/SNF-related matrix-associated actin-dependent regulator of chromatin subfamily A member 3-like 2 GN=At5g22750 OS=Arabidopsis thaliana (Mouse-ear cress) PE=2 SV=1	hypothetical protein COCSUDRAFT_38028 [Coccomyxa subellipsoidea C-169]	PF00176,PF00271,PF00097
Ce.7884	c7884.graph_c0	11.1076	9.56372	-0.138464	0.967329		AT1G05140	1e-80			| Peptidase M50 family protein | chr1:1482681-1484006 FORWARD LENGTH=441	29.5.7	protein.degradation.metalloprotease	[M]	Cell wall/membrane/envelope biogenesis	Molecular Function: metallopeptidase activity (GO:0008237);; Cellular Component: membrane (GO:0016020);;			intramembrane metalloprotease [Coccomyxa subellipsoidea C-169]	PF00595,PF02163
Ce.6302	c6302.graph_c0	141.871	100.294	-0.423052	0.965585		AT1G05190	2e-48		-1.38848	emb2394 | Ribosomal protein L6 family | chr1:1502515-1503738 REVERSE LENGTH=223	29.2.1.1.1.2.6	protein.synthesis.ribosomal protein.prokaryotic.chloroplast.50S subunit.L6	[J]	Translation, ribosomal structure and biogenesis	Biological Process: pentose-phosphate shunt (GO:0006098);; Biological Process: DNA-templated transcription, elongation (GO:0006354);; Biological Process: rRNA processing (GO:0006364);; Cellular Component: chloroplast stroma (GO:0009570);; Biological Process: plastid organization (GO:0009657);; Cellular Component: chloroplast envelope (GO:0009941);; Biological Process: photosystem II assembly (GO:…		50S ribosomal protein L6, chloroplastic (Precursor) GN=YUP8H12.20 OS=Arabidopsis thaliana (Mouse-ear cress) PE=2 SV=1	PREDICTED: 50S ribosomal protein L6, chloroplastic-like isoform 2 [Glycine max]	PF00347
Ce.1201	c1201.graph_c0	13.7752	14.6932	0.169828	0.964178		AT1G05270	4e-39			| TraB family protein | chr1:1531806-1534305 REVERSE LENGTH=371	27.3.35	RNA.regulation of transcription.bZIP transcription factor family	[S]	Function unknown	Cellular Component: integral component of mitochondrial outer membrane (GO:0031307);;			hypothetical protein CHLNCDRAFT_59535 [Chlorella variabilis]	PF01963
Ce.6314	c6314.graph_c0	81.9003	109.889	0.501198	0.971001		AT1G05320	6e-14			| FUNCTIONS IN: molecular_function unknown; INVOLVED IN: biological_process unknown; LOCATED IN: cellular_compone	31.1	cell.organisation					Extensin (Precursor) GN=HRGPNT3 OS=Nicotiana tabacum (Common tobacco) PE=2 SV=1	hypothetical protein VOLCADRAFT_98215 [Volvox carteri f. nagariensis]	0
Ce.8336	c8336.graph_c0	5.42107	7.34406	0.513546	0.851804		AT1G05350	3e-137		1.75872	| NAD(P)-binding Rossmann-fold superfamily protein | chr1:1560891-1564005 REVERSE LENGTH=431	35.1	not assigned.no ontology	[H]	Coenzyme transport and metabolism	Molecular Function: nucleotide binding (GO:0000166);; Cellular Component: cytosol (GO:0005829);; Biological Process: N-terminal protein myristoylation (GO:0006499);; Biological Process: ER to Golgi vesicle-mediated transport (GO:0006888);; Molecular Function: oxidoreductase activity, acting on the CH-OH group of donors, NAD or NADP as acceptor (GO:0016616);; Biological Process: amino acid import …	K12164|1e-161|sbi:SORBI_04g020560|hypothetical protein	Ubiquitin-like modifier-activating enzyme 5 OS=Oryza sativa subsp. japonica (Rice) PE=2 SV=1	hypothetical protein COCSUDRAFT_12196, partial [Coccomyxa subellipsoidea C-169]	PF00899
Ce.1836	c1836.graph_c0	11.3809	13.6939	0.343466	0.946451		AT1G05360	2e-37			| BEST Arabidopsis thaliana protein match is: SNARE associated Golgi protein family (TAIR:AT4G14950	35.2	not assigned.unknown					Vegetative cell wall protein gp1 (Precursor) GN=GP1 OS=Chlamydomonas reinhardtii (Chlamydomonas smithii) PE=2 SV=1	hypothetical protein COCSUDRAFT_64330 [Coccomyxa subellipsoidea C-169]	0
Ce.3128	c3128.graph_c0	20.1193	14.3496	-0.410202	0.958527		AT1G05460	6e-29			SDE3 | P-loop containing nucleoside triphosphate hydrolases superfamily protein | chr1:1601357-1604658 REVERSE LEN	27.1.2	RNA.processing.RNA helicase	[L]	Replication, recombination and repair			Probable RNA helicase SDE3 GN=SDE3 OS=Arabidopsis thaliana (Mouse-ear cress) PE=1 SV=1	P-loop containing nucleoside triphosphate hydrolase protein [Coccomyxa subellipsoidea C-169]	PF00580,PF04851
Ce.7019	c7019.graph_c0	21.9407	17.1437	-0.278485	0.966341		AT1G05670	5e-17			| Pentatricopeptide repeat (PPR-like) superfamily protein | chr1:1698574-1700799 REVERSE LENGTH=741	17.8.1	hormone metabolism.salicylic acid.synthesis-degradation					Formin-like protein 20 GN=MBK20.20/MBK20.21 OS=Arabidopsis thaliana (Mouse-ear cress) PE=2 SV=3	hypothetical protein COCSUDRAFT_66323 [Coccomyxa subellipsoidea C-169]	PF01535
Ce.811	c811.graph_c0	3.6706	5.25878	0.592494	0.759241		AT1G05720	6e-28			| selenoprotein family protein | chr1:1717677-1718849 REVERSE LENGTH=163	35.1	not assigned.no ontology			Molecular Function: binding (GO:0005488);;		Glycine-rich RNA-binding protein 8 GN=T22F8.160 OS=Arabidopsis thaliana (Mouse-ear cress) PE=1 SV=1	hypothetical protein COCSUDRAFT_40047 [Coccomyxa subellipsoidea C-169]	PF08806
Ce.5901	c5901.graph_c0	6.2339	7.67568	0.377034	0.959474		AT1G05830	7e-108	PHD/		ATX2 | trithorax-like protein 2 | chr1:1754452-1761225 FORWARD LENGTH=1083	27.3.69	RNA.regulation of transcription.SET-domain transcriptional regulator family	[R]	General function prediction only	Molecular Function: binding (GO:0005488);; Biological Process: methylation (GO:0032259);; Biological Process: macromolecule modification (GO:0043412);; Biological Process: primary metabolic process (GO:0044238);; Biological Process: cellular macromolecule metabolic process (GO:0044260);; Biological Process: single-organism cellular process (GO:0044763);; Biological Process: regulation of biologic…		Histone-lysine N-methyltransferase ATX2 GN=T20M3.10 OS=Arabidopsis thaliana (Mouse-ear cress) PE=2 SV=1	hypothetical protein COCSUDRAFT_13072, partial [Coccomyxa subellipsoidea C-169]	PF00855,PF05964,PF05965,PF00856
Ce.5671	c5671.graph_c0	5.84319	6.91811	0.320227	0.951654		AT1G05910	5e-125			| cell division cycle protein 48-related / CDC48-related | chr1:1790796-1796503 FORWARD LENGTH=1210	31.2	cell.division	[O]	Posttranslational modification, protein turnover, chaperones			ATPase family AAA domain-containing protein At1g05910 GN=At1g05910 OS=Arabidopsis thaliana (Mouse-ear cress) PE=2 SV=1	hypothetical protein CHLNCDRAFT_135530 [Chlorella variabilis]	PF00439,PF00004
Ce.5925	c5925.graph_c1	9.28839	8.05335	-0.12856	0.977215		AT1G05960	2e-15			| ARM repeat superfamily protein | chr1:1808478-1815060 REVERSE LENGTH=1003	35.2	not assigned.unknown					Formin-like protein 20 GN=MBK20.20/MBK20.21 OS=Arabidopsis thaliana (Mouse-ear cress) PE=2 SV=3	hypothetical protein COCSUDRAFT_43058 [Coccomyxa subellipsoidea C-169]	0
Ce.7559	c7559.graph_c0	20.7465	31.7426	0.689815	0.677727		AT1G06020	2e-34			| pfkB-like carbohydrate kinase family protein | chr1:1824548-1826101 FORWARD LENGTH=345	2.2.1.1	major CHO metabolism.degradation.sucrose.fructokinase	[G]	Carbohydrate transport and metabolism	Cellular Component: cytoplasm (GO:0005737);; Biological Process: metabolic process (GO:0008152);; Molecular Function: kinase activity (GO:0016301);; Molecular Function: phosphotransferase activity, alcohol group as acceptor (GO:0016773);;		Probable fructokinase-3 GN=At1g06020 OS=Arabidopsis thaliana (Mouse-ear cress) PE=2 SV=1	Ribokinase-like protein [Coccomyxa subellipsoidea C-169]	PF00294
Ce.5391	c5391.graph_c0	5.65145	9.71659	0.855682	0.26103		AT1G06110	4e-28			SKIP16 | SKP1/ASK-interacting protein 16 | chr1:1853237-1854938 REVERSE LENGTH=436	29.5.11.4.3.2	protein.degradation.ubiquitin.E3.SCF.FBOX	[P]	Inorganic ion transport and metabolism		K10290|1e-49|rcu:RCOM_0454500|protein with unknown function	F-box protein SKIP16 GN=SKIP16 OS=Arabidopsis thaliana (Mouse-ear cress) PE=1 SV=1	protein with unknown function [Ricinus communis]	PF04379
Ce.1776	c1776.graph_c0	5.14297	6.57534	0.42889	0.886926		AT1G06110	2e-06			SKIP16 | SKP1/ASK-interacting protein 16 | chr1:1853237-1854938 REVERSE LENGTH=436	29.5.11.4.3.2	protein.degradation.ubiquitin.E3.SCF.FBOX	[P]	Inorganic ion transport and metabolism			F-box protein SKIP16 GN=SKIP16 OS=Arabidopsis thaliana (Mouse-ear cress) PE=1 SV=1	hypothetical protein COCSUDRAFT_53459 [Coccomyxa subellipsoidea C-169]	PF04379
Ce.4190	c4190.graph_c0	39.2517	28.6986	-0.374519	0.975015		AT1G06220	0			MEE5 | Ribosomal protein S5/Elongation factor G/III/V family protein | chr1:1900524-1904583 FORWARD LENGTH=987	29.2.4	protein.synthesis.elongation	[J]	Translation, ribosomal structure and biogenesis	Molecular Function: translation elongation factor activity (GO:0003746);; Molecular Function: GTPase activity (GO:0003924);; Molecular Function: GTP binding (GO:0005525);; Cellular Component: cell wall (GO:0005618);; Cellular Component: cytosol (GO:0005829);; Cellular Component: plasma membrane (GO:0005886);; Biological Process: GTP catabolic process (GO:0006184);; Biological Process: translation…	K12852|0.0|ppp:PHYPADRAFT_106976|hypothetical protein	Elongation factor 2 OS=Beta vulgaris (Sugar beet) PE=2 SV=1	P-loop containing nucleoside triphosphate hydrolase protein [Coccomyxa subellipsoidea C-169]	PF03144,PF00679,PF03764,PF00009
Ce.7171	c7171.graph_c0	49.0702	23.1301	-1.00692	0.0843304		AT1G06230	1e-16			GTE4 | global transcription factor group E4 | chr1:1907626-1910183 FORWARD LENGTH=766	27.3.52	RNA.regulation of transcription.Global transcription factor group					Transcription factor GTE4 GN=GTE4 OS=Arabidopsis thaliana (Mouse-ear cress) PE=2 SV=1	Bromodomain-domain-containing protein [Coccomyxa subellipsoidea C-169]	PF00439
Ce.5931	c5931.graph_c0	14.1184	11.8148	-0.179669	0.976929		AT1G06240	2e-77			| Protein of unknown function DUF455 | chr1:1911166-1912875 FORWARD LENGTH=383	35.2	not assigned.unknown	[S]	Function unknown			Formin-like protein 5 GN=P0453E05.107 OS=Oryza sativa subsp. japonica (Rice) PE=2 SV=2	hypothetical protein CHLNCDRAFT_50882 [Chlorella variabilis]	PF04305
Ce.5120	c5120.graph_c1	21.6982	12.2126	-0.751434	0.606481		AT1G06290	9e-66			ACX3, ATACX3 | acyl-CoA oxidase 3 | chr1:1922423-1926002 FORWARD LENGTH=675	11.9.4.2	lipid metabolism.lipid degradation.beta-oxidation.acyl CoA DH	[I]	Lipid transport and metabolism	Molecular Function: acyl-CoA dehydrogenase activity (GO:0003995);; Molecular Function: acyl-CoA oxidase activity (GO:0003997);; Cellular Component: peroxisome (GO:0005777);; Biological Process: fatty acid beta-oxidation (GO:0006635);; Molecular Function: flavin adenine dinucleotide binding (GO:0050660);;	K00232|0.0|vcn:VOLCADRAFT_93964|hypothetical protein	Acyl-coenzyme A oxidase 3, peroxisomal (Precursor) OS=Arabidopsis thaliana (Mouse-ear cress) PE=1 SV=1	acyl-CoA oxidase [Coccomyxa subellipsoidea C-169]	PF01756,PF02770,PF00441
Ce.1830	c1830.graph_c0	21.5682	15.889	-0.363531	0.966549		AT1G06290	2e-108			ACX3, ATACX3 | acyl-CoA oxidase 3 | chr1:1922423-1926002 FORWARD LENGTH=675	11.9.4.2	lipid metabolism.lipid degradation.beta-oxidation.acyl CoA DH	[I]	Lipid transport and metabolism	Biological Process: fatty acid metabolic process (GO:0006631);; Molecular Function: oxidoreductase activity, acting on the CH-CH group of donors (GO:0016627);; Biological Process: oxidation-reduction process (GO:0055114);;	K00232|0.0|vcn:VOLCADRAFT_104659|hypothetical protein	Acyl-coenzyme A oxidase 3, peroxisomal (Precursor) OS=Arabidopsis thaliana (Mouse-ear cress) PE=1 SV=1	acyl-CoA oxidase [Coccomyxa subellipsoidea C-169]	PF01756,PF02770,PF00441
Ce.6525	c6525.graph_c0	60.6792	47.2094	-0.284938	0.988146		AT1G06410	0			ATTPS7, TPS7, ATTPSA | trehalose-phosphatase/synthase 7 | chr1:1955413-1958153 FORWARD LENGTH=851	3.2.3	minor CHO metabolism.trehalose.potential TPS/TPP	[G]	Carbohydrate transport and metabolism	Biological Process: metabolic process (GO:0008152);; Molecular Function: transferase activity (GO:0016740);;		Alpha,alpha-trehalose-phosphate synthase [UDP-forming] 6 GN=TPS6 OS=Arabidopsis thaliana (Mouse-ear cress) PE=1 SV=2	hypothetical protein COCSUDRAFT_34928 [Coccomyxa subellipsoidea C-169]	PF02358,PF00982
Ce.5197	c5197.graph_c0	8.1897	9.05699	0.222073	0.968881		AT1G06470	1e-54			| Nucleotide/sugar transporter family protein | chr1:1970726-1973540 FORWARD LENGTH=414	34.8	transport.metabolite transporters at the envelope membrane	[GER]		Cellular Component: membrane (GO:0016020);;		Probable sugar phosphate/phosphate translocator At1g06470 GN=At1g06470 OS=Arabidopsis thaliana (Mouse-ear cress) PE=2 SV=1	TPT-domain-containing protein, partial [Coccomyxa subellipsoidea C-169]	PF03151,PF00892
Ce.3143	c3143.graph_c0	40.2627	32.3559	-0.238178	0.982824		AT1G06530	6e-11			| Tropomyosin-related | chr1:2001625-2002596 FORWARD LENGTH=323	31.1	cell.organisation					Vegetative cell wall protein gp1 (Precursor) GN=GP1 OS=Chlamydomonas reinhardtii (Chlamydomonas smithii) PE=2 SV=1	hypothetical protein COCSUDRAFT_39833 [Coccomyxa subellipsoidea C-169]	0
Ce.1689	c1689.graph_c0	3.26205	5.95718	0.940525	0.143438		AT1G06560	4e-95			| NOL1/NOP2/sun family protein | chr1:2007660-2011824 FORWARD LENGTH=599	35.1	not assigned.no ontology	[J]	Translation, ribosomal structure and biogenesis				hypothetical protein CHLNCDRAFT_132901 [Chlorella variabilis]	PF01472,PF01189
Ce.7107	c7107.graph_c0	17.713	14.6059	-0.200947	0.976404		AT1G06570	2e-123			PDS1, HPD | phytoene desaturation 1 | chr1:2012173-2013543 REVERSE LENGTH=418	16.1.3.1	secondary metabolism.isoprenoids.tocopherol biosynthesis.hydroxyphenylpyruvate dioxygenase	[F]	Nucleotide transport and metabolism	Molecular Function: 4-hydroxyphenylpyruvate dioxygenase activity (GO:0003868);; Biological Process: aromatic amino acid family metabolic process (GO:0009072);; Molecular Function: metal ion binding (GO:0046872);; Biological Process: oxidation-reduction process (GO:0055114);;	K00457|0.0|vcn:VOLCADRAFT_62773|4-hydroxyphenylpyruvate dioxygenase	4-hydroxyphenylpyruvate dioxygenase OS=Daucus carota (Carrot) PE=2 SV=1	p-hydroxyphenylpyruvate dioxigenase [Coccomyxa subellipsoidea C-169]	PF00903
Ce.3992	c3992.graph_c0	9.21687	11.4248	0.386335	0.936853		AT1G06590	1e-43			| unknown protein; Has 380 Blast hits to 268 proteins in 109 species: Archae - 0; Bacteria - 0; Metazoa - 245; Fu	35.2	not assigned.unknown				K03352|3e-70|ppp:PHYPADRAFT_10927|hypothetical protein	Anaphase-promoting complex subunit 5 GN=APC5 OS=Arabidopsis thaliana (Mouse-ear cress) PE=2 SV=1	hypothetical protein CHLNCDRAFT_58317 [Chlorella variabilis]	0
Ce.6012	c6012.graph_c0	723.139	551.304	-0.314265	0.993182		AT1G06680	7e-60			PSBP-1, OEE2, PSII-P | photosystem II subunit P-1 | chr1:2048076-2049186 FORWARD LENGTH=219	1.1.1.2	PS.lightreaction.photosystem II.PSII polypeptide subunits	[C]	Energy production and conversion	Biological Process: MAPK cascade (GO:0000165);; Biological Process: rRNA processing (GO:0006364);; Biological Process: protein targeting to membrane (GO:0006612);; Molecular Function: poly(U) RNA binding (GO:0008266);; Biological Process: response to cold (GO:0009409);; Cellular Component: photosystem II (GO:0009523);; Cellular Component: chloroplast thylakoid membrane (GO:0009535);; Cellular Com…	K02717|5e-79|cre:CHLREDRAFT_33411|PSBP1	Oxygen-evolving enhancer protein 2, chloroplastic (Precursor) GN=PSBP OS=Chlamydomonas reinhardtii (Chlamydomonas smithii) PE=1 SV=1	photosystem II oxygen evolving complex protein PsbP [Coccomyxa subellipsoidea C-169]	PF01789
Ce.4345	c4345.graph_c0	13.633	17.0073	0.395841	0.950156		AT1G06690	4e-61			| NAD(P)-linked oxidoreductase superfamily protein | chr1:2049742-2052039 REVERSE LENGTH=377	3.5	minor CHO metabolism.others	[C]	Energy production and conversion	Cellular Component: chloroplast thylakoid membrane (GO:0009535);; Cellular Component: chloroplast envelope (GO:0009941);; Cellular Component: plastoglobule (GO:0010287);;		Uncharacterized oxidoreductase At1g06690, chloroplastic (Precursor) GN=At1g06690 OS=Arabidopsis thaliana (Mouse-ear cress) PE=1 SV=1	oxidoreductase [Coccomyxa subellipsoidea C-169]	PF00248
Ce.5215	c5215.graph_c0	18.6103	16.2121	-0.121812	0.98281		AT1G06690	4e-80			| NAD(P)-linked oxidoreductase superfamily protein | chr1:2049742-2052039 REVERSE LENGTH=377	3.5	minor CHO metabolism.others	[C]	Energy production and conversion	Cellular Component: chloroplast (GO:0009507);; Molecular Function: oxidoreductase activity (GO:0016491);;		Uncharacterized oxidoreductase At1g06690, chloroplastic (Precursor) GN=At1g06690 OS=Arabidopsis thaliana (Mouse-ear cress) PE=1 SV=1	Aldo/keto reductase [Coccomyxa subellipsoidea C-169]	PF00248
Ce.4296	c4296.graph_c1	26.7968	27.2261	0.100045	0.989118		AT1G06690	1e-68			| NAD(P)-linked oxidoreductase superfamily protein | chr1:2049742-2052039 REVERSE LENGTH=377	3.5	minor CHO metabolism.others	[C]	Energy production and conversion	Molecular Function: oxidoreductase activity (GO:0016491);; Cellular Component: chloroplast part (GO:0044434);;		Uncharacterized oxidoreductase At1g06690, chloroplastic (Precursor) GN=At1g06690 OS=Arabidopsis thaliana (Mouse-ear cress) PE=1 SV=1	Aldo/keto reductase [Coccomyxa subellipsoidea C-169]	PF00248
Ce.5270	c5270.graph_c0	10.9059	10.1042	-0.0329816	0.981801		AT1G06720	2e-107			| P-loop containing nucleoside triphosphate hydrolases superfamily protein | chr1:2060615-2067281 REVERSE LENGTH=	29.2.2.2.2	protein.synthesis.ribosome biogenesis.Assembly factors.GTPases			Molecular Function: nucleotide binding (GO:0000166);; Biological Process: cellular process (GO:0009987);;	K14569|0.0|cre:CHLREDRAFT_113591|hypothetical protein	Extensin (Precursor) GN=HRGPNT3 OS=Nicotiana tabacum (Common tobacco) PE=2 SV=1	DUF663-domain-containing protein [Coccomyxa subellipsoidea C-169]	PF00009,PF04950,PF08142
Ce.994	c994.graph_c0	2.59101	2.10694	-0.214399	0.945216		AT1G06760	1e-08			| winged-helix DNA-binding transcription factor family protein | chr1:2076687-2077616 REVERSE LENGTH=274	28.1.3.1	DNA.synthesis/chromatin structure.histone.H1				K11275|9e-36|rcu:RCOM_0992600|histone h1/h5, putative	Histone H1-II GN=H1-II OS=Volvox carteri (Green alga) PE=2 SV=3	hypothetical protein COCSUDRAFT_49026 [Coccomyxa subellipsoidea C-169]	PF00538
Ce.7404	c7404.graph_c0	16.5171	16.8025	0.101717	0.974333		AT1G06820	0			CRTISO, CCR2 | carotenoid isomerase | chr1:2093145-2096220 REVERSE LENGTH=595	16.1.4.8	secondary metabolism.isoprenoids.carotenoids.carotenoid isomerase	[Q]	Secondary metabolites biosynthesis, transport and catabolism	Molecular Function: electron carrier activity (GO:0009055);; Cellular Component: chloroplast (GO:0009507);; Biological Process: etioplast organization (GO:0009662);; Cellular Component: membrane (GO:0016020);; Biological Process: carotenoid biosynthetic process (GO:0016117);; Molecular Function: oxidoreductase activity (GO:0016491);; Molecular Function: carotenoid isomerase activity (GO:0046608);…		Prolycopene isomerase, chloroplastic (Precursor) GN=CRTISO OS=Solanum lycopersicum (Tomato) PE=1 SV=1	carotenoid isomerase [Coccomyxa subellipsoidea C-169]	PF00890
Ce.1130	c1130.graph_c0	9.94549	9.60261	0.026493	0.976563		AT1G06900	0			| Insulinase (Peptidase family M16) family protein | chr1:2115155-2120635 REVERSE LENGTH=1024	29.5	protein.degradation			Cellular Component: cytosol (GO:0005829);;		Zinc-metallopeptidase, peroxisomal GN=PXM16 OS=Arabidopsis thaliana (Mouse-ear cress) PE=2 SV=1	hypothetical protein COCSUDRAFT_27509 [Coccomyxa subellipsoidea C-169]	PF00675,PF05193
Ce.2699	c2699.graph_c0	39.4009	40.2266	0.107052	0.99307		AT1G06950	1e-130			ATTIC110, TIC110 | translocon at the inner envelope membrane of chloroplasts 110 | chr1:2130303-2135563 REVERSE LE	29.3.3	protein.targeting.chloroplast					Protein TIC110, chloroplastic (Precursor) GN=TIC110 OS=Arabidopsis thaliana (Mouse-ear cress) PE=1 SV=1	hypothetical protein COCSUDRAFT_31183 [Coccomyxa subellipsoidea C-169]	0
Ce.1975	c1975.graph_c0	21.9912	29.9454	0.522361	0.936555		AT1G07010	8e-62			| Calcineurin-like metallo-phosphoesterase superfamily protein | chr1:2152949-2154968 FORWARD LENGTH=400	26.27	misc.calcineurin-like phosphoesterase family protein	[T]	Signal transduction mechanisms	Molecular Function: catalytic activity (GO:0003824);; Biological Process: single-organism metabolic process (GO:0044710);;		Uncharacterized protein At1g18480 GN=At1g18480 OS=Arabidopsis thaliana (Mouse-ear cress) PE=2 SV=1	hypothetical protein COCSUDRAFT_67265 [Coccomyxa subellipsoidea C-169]	PF00149
Ce.4975	c4975.graph_c0	5.2608	5.30899	0.0895314	0.949748		AT1G07030	1e-24			| Mitochondrial substrate carrier family protein | chr1:2158631-2160524 REVERSE LENGTH=326	34.9	transport.metabolite transporters at the mitochondrial membrane					Folate transporter 1, chloroplastic GN=FOLT1 OS=Arabidopsis thaliana (Mouse-ear cress) PE=2 SV=1	mitochondrial carrier family [Emiliania huxleyi CCMP1516]	PF00153
Ce.1495	c1495.graph_c0	20.919	29.6094	0.577192	0.810867		AT1G07080	2e-34			| Thioredoxin superfamily protein | chr1:2170069-2171861 FORWARD LENGTH=265	35.1	not assigned.no ontology				K08059|9e-43|zma:100284511|IDP643		GILT-domain-containing protein, partial [Coccomyxa subellipsoidea C-169]	PF03227
Ce.1171	c1171.graph_c0	16.8117	19.4477	0.286915	0.96259		AT1G07110	2e-104			F2KP, ATF2KP, FKFBP | fructose-2,6-bisphosphatase | chr1:2178363-2183980 REVERSE LENGTH=744	4.1.6	glycolysis.cytosolic branch.fructose-2,6-bisphosphatase (Fru2,6BisPase)	[G]	Carbohydrate transport and metabolism	Molecular Function: 6-phosphofructo-2-kinase activity (GO:0003873);; Molecular Function: fructose-2,6-bisphosphate 2-phosphatase activity (GO:0004331);; Molecular Function: ATP binding (GO:0005524);; Biological Process: fructose metabolic process (GO:0006000);; Biological Process: fructose 2,6-bisphosphate metabolic process (GO:0006003);; Biological Process: phosphorylation (GO:0016310);;	K01103|1e-162|vcn:VOLCADRAFT_30993|hypothetical protein	Fructose-2,6-bisphosphatase GN=F10K1.19 OS=Arabidopsis thaliana (Mouse-ear cress) PE=1 SV=1	bifunctional 6-phosphofructo-2-kinase/fructose-2,6-bisphosphate 2-phosphatase [Coccomyxa subellipsoidea C-169]	PF01591,PF00686,PF00300
Ce.5297	c5297.graph_c0	3.47483	6.979	1.08154	0.0250944		AT1G07150	3e-09			MAPKKK13 | mitogen-activated protein kinase kinase kinase 13 | chr1:2193983-2195736 REVERSE LENGTH=493	30.6	signalling.MAP kinases	[G]	Carbohydrate transport and metabolism			Vegetative cell wall protein gp1 (Precursor) GN=GP1 OS=Chlamydomonas reinhardtii (Chlamydomonas smithii) PE=2 SV=1	kinase-like protein [Coccomyxa subellipsoidea C-169]	PF00069
Ce.1141	c1141.graph_c0	9.63171	11.6251	0.347499	0.93243		AT1G07210	8e-07			| Ribosomal protein S18 | chr1:2215320-2216668 FORWARD LENGTH=261	29.2.1.1.3.1.18	protein.synthesis.ribosomal protein.prokaryotic.unknown organellar.30S subunit.S18	[J]	Translation, ribosomal structure and biogenesis			30S ribosomal protein S18, chloroplastic GN=rps18 OS=Nephroselmis olivacea (Green alga) PE=3 SV=1	pectin lyase-like protein [Coccomyxa subellipsoidea C-169]	PF01084
Ce.978	c978.graph_c0	27.3584	11.588	-1.1614	0.0139052		AT1G07220	2e-25			| Arabidopsis thaliana protein of unknown function (DUF821) | chr1:2217073-2219379 REVERSE LENGTH=507	35.2	not assigned.unknown					Vegetative cell wall protein gp1 (Precursor) GN=GP1 OS=Chlamydomonas reinhardtii (Chlamydomonas smithii) PE=2 SV=1	hypothetical protein CHLNCDRAFT_138604 [Chlorella variabilis]	PF05686
Ce.6316	c6316.graph_c0	151.228	95.3566	-0.587942	0.899925		AT1G07320	4e-27			RPL4 | ribosomal protein L4 | chr1:2249190-2250173 FORWARD LENGTH=278	29.2.1.1.1.2.4	protein.synthesis.ribosomal protein.prokaryotic.chloroplast.50S subunit.L4	[J]	Translation, ribosomal structure and biogenesis	Molecular Function: RNA binding (GO:0003723);; Biological Process: transcription, DNA-templated (GO:0006351);; Cellular Component: plastid ribosome (GO:0009547);; Cellular Component: thylakoid (GO:0009579);; Cellular Component: membrane (GO:0016020);; Biological Process: carboxylic acid metabolic process (GO:0019752);; Cellular Component: chloroplast part (GO:0044434);;	K02926|2e-78|cre:CHLREDRAFT_185040|PRPL4	50S ribosomal protein L4, chloroplastic (Precursor) GN=RPL4 OS=Spinacia oleracea (Spinach) PE=1 SV=1	plastid ribosomal protein L4 [Chlamydomonas reinhardtii]	PF00573
Ce.7208	c7208.graph_c0	25.1162	17.7004	-0.427305	0.941728		AT1G07360	9e-115	C3H/		| CCCH-type zinc fingerfamily protein with RNA-binding domain | chr1:2260562-2262795 REVERSE LENGTH=481	27.3.99	RNA.regulation of transcription.unclassified			Molecular Function: nucleic acid binding (GO:0003676);;	K12872|1e-155|ppp:PHYPADRAFT_185655|hypothetical protein	Zinc finger CCCH domain-containing protein 40 OS=Oryza sativa subsp. japonica (Rice) PE=2 SV=1	hypothetical protein COCSUDRAFT_23819 [Coccomyxa subellipsoidea C-169]	PF00076
Ce.623	c623.graph_c0	28.3243	33.5268	0.319975	0.955819		AT1G07400	3e-10			| HSP20-like chaperones superfamily protein | chr1:2275148-2275621 FORWARD LENGTH=157	20.2.1	stress.abiotic.heat	[O]	Posttranslational modification, protein turnover, chaperones	Biological Process: response to stimulus (GO:0050896);;	K13993|3e-14|vvi:100256188|hypothetical protein LOC100256188	17.8 kDa class I heat shock protein GN=HSP17.8 OS=Arabidopsis thaliana (Mouse-ear cress) PE=2 SV=1	hypothetical protein CHLNCDRAFT_59654 [Chlorella variabilis]	PF00011
Ce.8296	c8296.graph_c0	9.01646	9.72741	0.185815	0.951831		AT1G07420	1e-07			ATSMO2, SMO2-1 | sterol 4-alpha-methyl-oxidase 2-1 | chr1:2278918-2280033 FORWARD LENGTH=228	11.8.2	lipid metabolism.'exotics' (steroids, squalene etc).methylsterol monooxygenase				K14424|2e-17|cme:CMM277C|hypothetical protein, conserved	Methylsterol monooxygenase 2-2 GN=F22G5.23 OS=Arabidopsis thaliana (Mouse-ear cress) PE=2 SV=1	predicted protein [Micromonas pusilla CCMP1545]	PF04116
Ce.4624	c4624.graph_c0	4.06724	5.38268	0.479525	0.868277		AT1G07615	2e-50			| GTP-binding protein Obg/CgtA | chr1:2342277-2344200 REVERSE LENGTH=493	35.1	not assigned.no ontology	[R]	General function prediction only		K03979|3e-71|ota:Ot11g01260|Predicted GTP-binding protein (ODN superfamily) (ISS)	Proline-rich receptor-like protein kinase PERK9 GN=PERK9 OS=Arabidopsis thaliana (Mouse-ear cress) PE=2 SV=1	hypothetical protein M569_02756, partial [Genlisea aurea]	PF01926,PF01018
Ce.4857	c4857.graph_c1	10.593	8.37292	-0.26072	0.938367		AT1G07660	2e-09			| Histone superfamily protein | chr1:2369212-2369523 FORWARD LENGTH=86	28.1.3.2.4	DNA.synthesis/chromatin structure.histone.core.H4	[B]	Chromatin structure and dynamics		K03141|1e-13|ppp:PHYPADRAFT_152192|hypothetical protein	Probable RNA polymerase II transcription factor B subunit 1-1 GN=TFB1-1 OS=Arabidopsis thaliana (Mouse-ear cress) PE=2 SV=1	hypothetical protein COCSUDRAFT_44752 [Coccomyxa subellipsoidea C-169]	PF00125
Ce.7502	c7502.graph_c0	15.7948	17.7802	0.24777	0.97428		AT1G07670	0			ATECA4, ECA4 | endomembrane-type CA-ATPase 4 | chr1:2370305-2374196 REVERSE LENGTH=1061	34.21	transport.calcium	[P]	Inorganic ion transport and metabolism	Molecular Function: calcium-transporting ATPase activity (GO:0005388);; Molecular Function: ATP binding (GO:0005524);; Cellular Component: nucleus (GO:0005634);; Cellular Component: vacuolar membrane (GO:0005774);; Cellular Component: plasma membrane (GO:0005886);; Biological Process: calcium ion transport (GO:0006816);; Biological Process: manganese ion transport (GO:0006828);; Biological Proces…	K01537|0.0|vcn:VOLCADRAFT_84661|hypothetical protein	Calcium-transporting ATPase 4, endoplasmic reticulum-type GN=ECA4 OS=Arabidopsis thaliana (Mouse-ear cress) PE=2 SV=2	endoplasmic reticulum-type calcium-transporting ATPase [Coccomyxa subellipsoidea C-169]	PF00689,PF00702,PF00690,PF00122
Ce.6830	c6830.graph_c0	20.4329	17.5631	-0.141121	0.983104		AT1G07705	2e-39			| NOT2 / NOT3 / NOT5 family | chr1:2382090-2385856 FORWARD LENGTH=614	35.1	not assigned.no ontology	[K]	Transcription		K12605|9e-88|cre:CHLREDRAFT_206281|NOT2	Probable NOT transcription complex subunit VIP2 (Fragment) GN=VIP2 OS=Nicotiana benthamiana PE=1 SV=1	hypothetical protein SELMODRAFT_430429 [Selaginella moellendorffii]	PF04153
Ce.4406	c4406.graph_c0	17.7467	25.3794	0.592749	0.849066		AT1G07830	2e-24			| ribosomal protein L29 family protein | chr1:2422549-2423392 FORWARD LENGTH=144	29.2.1.1.2.2.29	protein.synthesis.ribosomal protein.prokaryotic.mitochondrion.50S subunit.L29	[S]	Function unknown	Cellular Component: intracellular (GO:0005622);;	K07034|4e-28|ppp:PHYPADRAFT_123327|hypothetical protein		hypothetical protein COCSUDRAFT_65361 [Coccomyxa subellipsoidea C-169]	PF06984
Ce.1117	c1117.graph_c0	9.01751	7.32765	-0.221603	0.955538		AT1G07970	3e-27			| CONTAINS InterPro DOMAIN/s: Cytochrome B561-related, N-terminal (InterPro:IPR019176); Has 215 Blast hits to 213	35.2	not assigned.unknown					Vegetative cell wall protein gp1 (Precursor) GN=GP1 OS=Chlamydomonas reinhardtii (Chlamydomonas smithii) PE=2 SV=1	hypothetical protein COCSUDRAFT_64788 [Coccomyxa subellipsoidea C-169]	PF09786
Ce.NF-YC	c3362.graph_c1	11.9952	7.06414	-0.683366	0.632865		AT1G07980	1e-09	CCAAT/NF-YC		NF-YC10 | nuclear factor Y, subunit C10 | chr1:2473523-2474910 REVERSE LENGTH=206	27.3.16	RNA.regulation of transcription.CCAAT box binding factor family, HAP5	[K]	Transcription	Molecular Function: sequence-specific DNA binding (GO:0043565);; Cellular Component: intracellular part (GO:0044424);; Molecular Function: protein heterodimerization activity (GO:0046982);;		Nuclear transcription factor Y subunit C-9 GN=F7G19.16 OS=Arabidopsis thaliana (Mouse-ear cress) PE=2 SV=1	hypothetical protein COCSUDRAFT_52190 [Coccomyxa subellipsoidea C-169]	PF00808
Ce.4212	c4212.graph_c0	45.2611	63.0294	0.554828	0.95486		AT1G07990	3e-93			| SIT4 phosphatase-associated family protein | chr1:2477413-2482898 FORWARD LENGTH=802	26.13	misc.acid and other phosphatases					Uncharacterized protein At4g01150, chloroplastic (Precursor) GN=At4g01150 OS=Arabidopsis thaliana (Mouse-ear cress) PE=1 SV=1	hypothetical protein COCSUDRAFT_56593 [Coccomyxa subellipsoidea C-169]	PF04499
Ce.3316	c3316.graph_c1	26.1259	36.1471	0.545003	0.880955		AT1G08010	4e-06	C2C2-GATA/GATA		GATA11 | GATA transcription factor 11 | chr1:2486202-2487402 REVERSE LENGTH=303	27.3.9	RNA.regulation of transcription.C2C2(Zn) GATA transcription factor family					GATA transcription factor 11 GN=GATA11 OS=Arabidopsis thaliana (Mouse-ear cress) PE=2 SV=1	predicted protein [Hordeum vulgare subsp. vulgare]	PF00320
Ce.4473	c4473.graph_c0	8.89342	6.44013	-0.387716	0.930732		AT1G08030	2e-34			TPST | tyrosylprotein sulfotransferase | chr1:2489575-2492741 REVERSE LENGTH=500	35.2	not assigned.unknown					Protein-tyrosine sulfotransferase (Precursor) GN=TPST OS=Arabidopsis thaliana (Mouse-ear cress) PE=1 SV=3	hypothetical protein COCSUDRAFT_83578 [Coccomyxa subellipsoidea C-169]	PF03567
Ce.4539	c4539.graph_c0	3.49458	2.96808	-0.157203	0.946349		AT1G08125	3e-13			| S-adenosyl-L-methionine-dependent methyltransferases superfamily protein | chr1:2539748-2542183 REVERSE LENGTH=	35.2	not assigned.unknown						hypothetical protein CHLNCDRAFT_144895 [Chlorella variabilis]	PF10294
Ce.1439	c1439.graph_c0	33.8626	16.8344	-0.930596	0.220758		AT1G08130	6e-97			ATLIG1, LIG1 | DNA ligase 1 | chr1:2542913-2547815 REVERSE LENGTH=790	28.1	DNA.synthesis/chromatin structure	[L]	Replication, recombination and repair	Molecular Function: DNA binding (GO:0003677);; Molecular Function: DNA ligase (ATP) activity (GO:0003910);; Molecular Function: ATP binding (GO:0005524);; Biological Process: DNA replication (GO:0006260);; Biological Process: DNA recombination (GO:0006310);; Cellular Component: intracellular membrane-bounded organelle (GO:0043231);; Biological Process: DNA ligation involved in DNA repair (GO:0051…	K10747|1e-132|cre:CHLREDRAFT_133143|LIG1	DNA ligase 1 (Precursor) GN=LIG1 OS=Arabidopsis thaliana (Mouse-ear cress) PE=2 SV=2	ATP-dependent DNA ligase [Coccomyxa subellipsoidea C-169]	PF04679,PF01068,PF04675
Ce.1139	c1139.graph_c0	8.786	9.73455	0.224634	0.962882		AT1G08190	0			ATVPS41, ZIP2, VPS41, ATVAM2, VAM2 | vacuolar protein sorting 41 | chr1:2567652-2573142 FORWARD LENGTH=980	31.4	cell.vesicle transport			Molecular Function: binding (GO:0005488);; Biological Process: protein targeting to vacuole (GO:0006623);; Biological Process: gravitropism (GO:0009630);;		Vacuolar protein sorting-associated protein 41 homolog GN=VPS41 OS=Solanum lycopersicum (Tomato) PE=2 SV=1	ARM repeat-containing protein [Coccomyxa subellipsoidea C-169]	PF00400,PF00637
Ce.1277	c1277.graph_c0	9.47185	7.47624	-0.26298	0.941123		AT1G08220	3e-09			| FUNCTIONS IN: molecular_function unknown; INVOLVED IN: mitochondrial proton-transporting ATP synthase complex a	35.2	not assigned.unknown			Cellular Component: mitochondrion (GO:0005739);;			hypothetical protein CHLNCDRAFT_137058 [Chlorella variabilis]	PF05176
Ce.7579	c7579.graph_c0	20.2874	21.0839	0.132562	0.976906		AT1G08230	2e-64			| Transmembrane amino acid transporter family protein | chr1:2583715-2586700 REVERSE LENGTH=451	34.3	transport.amino acids			Cellular Component: membrane (GO:0016020);;		GABA transporter 1 GN=T23G18.9 OS=Arabidopsis thaliana (Mouse-ear cress) PE=1 SV=1	PREDICTED: GABA transporter 1-like isoform X1 [Cicer arietinum]	#N/A
Ce.10790	c10790.graph_c0	0.913614	1.83242	1.0692	0.0741481		AT1G08260	0			EMB142, EMB2284, POL2A, TIL1, EMB529, ABO4, ESD7 | DNA polymerase epsilon catalytic subunit | chr1:2590944-2606892	28.1	DNA.synthesis/chromatin structure	[L]	Replication, recombination and repair	Molecular Function: nucleotide binding (GO:0000166);; Molecular Function: DNA binding (GO:0003677);; Molecular Function: DNA-directed DNA polymerase activity (GO:0003887);; Biological Process: DNA replication (GO:0006260);; Biological Process: DNA methylation (GO:0006306);; Molecular Function: zinc ion binding (GO:0008270);; Biological Process: cell proliferation (GO:0008283);; Cellular Component…	K02324|0.0|ppp:PHYPADRAFT_136896|hypothetical protein	DNA polymerase epsilon catalytic subunit A GN=At1g08260 OS=Arabidopsis thaliana (Mouse-ear cress) PE=1 SV=1	hypothetical protein CHLNCDRAFT_26745 [Chlorella variabilis]	PF00136,PF03104,PF08490
Ce.11385	c11385.graph_c0	1.81012	2.04138	0.244903	0.937489		AT1G08260	1e-24			EMB142, EMB2284, POL2A, TIL1, EMB529, ABO4, ESD7 | DNA polymerase epsilon catalytic subunit | chr1:2590944-2606892	28.1	DNA.synthesis/chromatin structure	[L]	Replication, recombination and repair	Molecular Function: transferase activity (GO:0016740);; Molecular Function: organic cyclic compound binding (GO:0097159);; Molecular Function: heterocyclic compound binding (GO:1901363);;	K02324|4e-61|vcn:VOLCADRAFT_116136|hypothetical protein	DNA polymerase epsilon catalytic subunit A GN=At1g08260 OS=Arabidopsis thaliana (Mouse-ear cress) PE=1 SV=1	hypothetical protein CHLNCDRAFT_26745 [Chlorella variabilis]	PF00136,PF03104,PF08490
Ce.16701	c16701.graph_c0	1.28524	1.25179	0.0381476	0.949637		AT1G08260	6e-75			EMB142, EMB2284, POL2A, TIL1, EMB529, ABO4, ESD7 | DNA polymerase epsilon catalytic subunit | chr1:2590944-2606892	28.1	DNA.synthesis/chromatin structure	[L]	Replication, recombination and repair	Molecular Function: binding (GO:0005488);;	K02324|1e-93|ppp:PHYPADRAFT_136896|hypothetical protein	DNA polymerase epsilon catalytic subunit A GN=At1g08260 OS=Arabidopsis thaliana (Mouse-ear cress) PE=1 SV=1	DNA/RNA polymerase [Coccomyxa subellipsoidea C-169]	PF00136,PF03104,PF08490
Ce.7561	c7561.graph_c0	18.4653	15.1638	-0.206881	0.977329		AT1G08370	2e-28			DCP1, ATDCP1 | decapping 1 | chr1:2638355-2640367 FORWARD LENGTH=367	27.1	RNA.processing	[R]	General function prediction only			mRNA-decapping enzyme-like protein GN=At1g08370 OS=Arabidopsis thaliana (Mouse-ear cress) PE=1 SV=2	hypothetical protein COCSUDRAFT_48058 [Coccomyxa subellipsoidea C-169]	PF06058
Ce.6003	c6003.graph_c0	1064.59	909.606	-0.14983	0.994756		AT1G08380	8e-25			PSAO | photosystem I subunit O | chr1:2641004-2641739 REVERSE LENGTH=140	1.1.2.2	PS.lightreaction.photosystem I.PSI polypeptide subunits			Biological Process: nucleobase-containing compound metabolic process (GO:0006139);; Biological Process: phosphate-containing compound metabolic process (GO:0006796);; Cellular Component: thylakoid (GO:0009579);; Biological Process: cellular component organization (GO:0016043);; Biological Process: photosynthesis, light reaction (GO:0019684);; Cellular Component: intracellular membrane-bounded org…	K14332|2e-45|cre:CHLREDRAFT_193847|PSAO		photosystem I subunit O [Chlamydomonas reinhardtii]	0
Ce.6981	c6981.graph_c0	21.7961	13.924	-0.568945	0.882854		AT1G08410	1e-126			| P-loop containing nucleoside triphosphate hydrolases superfamily protein | chr1:2646307-2649106 FORWARD LENGTH=	30.5	signalling.G-proteins	[R]	General function prediction only	Molecular Function: hydrolase activity (GO:0016787);;	K14539|0.0|vcn:VOLCADRAFT_105489|hypothetical protein	Zinc finger CCCH domain-containing protein 69 GN=At3g63550 OS=Arabidopsis thaliana (Mouse-ear cress) PE=3 SV=1	hypothetical protein VOLCADRAFT_105489 [Volvox carteri f. nagariensis]	PF01926
Ce.1294	c1294.graph_c0	9.69765	13.5558	0.559664	0.857225		AT1G08440	3e-07			| Aluminium activated malate transporter family protein | chr1:2663027-2665343 FORWARD LENGTH=501	35.2	not assigned.unknown					Aluminum-activated malate transporter 1 GN=ALMT1 OS=Triticum aestivum (Wheat) PE=1 SV=1	hypothetical protein COCSUDRAFT_42167 [Coccomyxa subellipsoidea C-169]	PF11744
Ce.7838	c7838.graph_c0	8.70725	10.7455	0.379361	0.920869		AT1G08470	3e-35			SSL3 | strictosidine synthase-like 3 | chr1:2682262-2683977 REVERSE LENGTH=390	16.4.1	secondary metabolism.N misc.alkaloid-like	[G]	Carbohydrate transport and metabolism			Strictosidine synthase 1 (Precursor) GN=SS1 OS=Arabidopsis thaliana (Mouse-ear cress) PE=2 SV=2	strictosidine synthase [Coccomyxa subellipsoidea C-169]	PF03088
Ce.5260	c5260.graph_c0	23.9383	30.0049	0.402819	0.961957		AT1G08490	3e-23			ATSUFS, SUFS, ATCPNIFS, ATNFS2, CPNIFS | chloroplastic NIFS-like cysteine desulfurase | chr1:2685980-2688547 REVER	30.1	signalling.in sugar and nutrient physiology	[E]	Amino acid transport and metabolism	Molecular Function: binding (GO:0005488);; Biological Process: metabolic process (GO:0008152);; Molecular Function: transferase activity (GO:0016740);;		Cysteine desulfurase 2, chloroplastic (Precursor) GN=T27G7.17 OS=Arabidopsis thaliana (Mouse-ear cress) PE=1 SV=1	hypothetical protein CHLNCDRAFT_135039 [Chlorella variabilis]	PF00266
Ce.7480	c7480.graph_c0	27.0413	22.9495	-0.159441	0.980268		AT1G08520	3e-125			ALB1, ALB-1V, V157, PDE166, CHLD | ALBINA 1 | chr1:2696538-2700819 FORWARD LENGTH=760	19.10	tetrapyrrole synthesis.magnesium chelatase	[H]	Coenzyme transport and metabolism	Molecular Function: ATP binding (GO:0005524);; Cellular Component: chloroplast thylakoid (GO:0009534);; Cellular Component: chloroplast stroma (GO:0009570);; Biological Process: cytokinin metabolic process (GO:0009690);; Cellular Component: magnesium chelatase complex (GO:0010007);; Biological Process: photosynthesis (GO:0015979);; Biological Process: chlorophyll biosynthetic process (GO:0015995)…	K03404|0.0|vcn:VOLCADRAFT_107092|chlD	Magnesium-chelatase subunit ChlD, chloroplastic (Precursor) GN=CHLD OS=Pisum sativum (Garden pea) PE=2 SV=1	magnesium chelatase subunit D [Coccomyxa subellipsoidea C-169]	PF00092,PF01078
Ce.7632	c7632.graph_c0	16.415	17.1684	0.141571	0.966333		AT1G08530	9e-11			| unknown protein; FUNCTIONS IN: molecular_function unknown; INVOLVED IN: biological_process unknown; LOCATED IN:	35.2	not assigned.unknown			Cellular Component: chloroplast envelope (GO:0009941);;			hypothetical protein COCSUDRAFT_59748 [Coccomyxa subellipsoidea C-169]	0
Ce.4168	c4168.graph_c0	52.5039	37.8618	-0.394364	0.966327		AT1G08540	3e-62	Sigma70-like/		SIGB, SIG1, SIG2, SIGA, ATSIG1, ABC1, ATSIG2 | RNApolymerase sigma subunit 2 | chr1:2703461-2706696 FORWARD LENGTH	27.3.85	RNA.regulation of transcription.sigma like plant	[K]	Transcription			RNA polymerase sigma factor sigB (Precursor) GN=At1g08540 OS=Arabidopsis thaliana (Mouse-ear cress) PE=2 SV=2	sigma factor 2 [Marchantia polymorpha]	PF04545,PF04542,PF00140,PF04539
Ce.7116	c7116.graph_c0	38.6496	44.1296	0.268344	0.982338		AT1G08550	3e-88			NPQ1, AVDE1 | non-photochemical quenching 1 | chr1:2707462-2709387 FORWARD LENGTH=462	16.1.4.21	secondary metabolism.isoprenoids.carotenoids.violaxanthin de-epoxidase			Biological Process: nucleobase-containing compound metabolic process (GO:0006139);; Biological Process: cellular amino acid metabolic process (GO:0006520);; Biological Process: fatty acid metabolic process (GO:0006631);; Biological Process: isoprenoid metabolic process (GO:0006720);; Biological Process: coenzyme metabolic process (GO:0006732);; Biological Process: phosphate-containing compound me…	K09839|2e-94|olu:OSTLU_27727|VDE	Violaxanthin de-epoxidase, chloroplastic (Precursor) GN=VDE1 OS=Spinacia oleracea (Spinach) PE=1 SV=2	VDE-domain-containing protein, partial [Coccomyxa subellipsoidea C-169]	PF07137
Ce.1320	c1320.graph_c0	8.06974	10.7799	0.4943	0.904428		AT1G08600	6e-56	SNF2/		ATRX | P-loop containing nucleoside triphosphate hydrolases superfamily protein | chr1:2724562-2733431 FORWARD LEN	27.3.44	RNA.regulation of transcription.Chromatin Remodeling Factors	[KL]				DNA repair and recombination protein RAD54 OS=Oryza sativa subsp. japonica (Rice) PE=1 SV=1	conserved hypothetical protein [Ajellomyces capsulatus G186AR]	PF00176,PF00271
Ce.1091	c1091.graph_c0	3.9073	5.90845	0.671419	0.648347		AT1G08620	5e-11	Jumonji/	1.19365	PKDM7D | Transcription factor jumonji (jmj) family protein / zinc finger (C5HC2 type) family protein | chr1:273755	27.3.57	RNA.regulation of transcription.JUMONJI family	[R]	General function prediction only	Cellular Component: intracellular part (GO:0044424);;		Probable lysine-specific demethylase JMJ14 GN=F9F13.50 OS=Arabidopsis thaliana (Mouse-ear cress) PE=1 SV=1	hypothetical protein CHLNCDRAFT_59419 [Chlorella variabilis]	PF02373,PF02928,PF02375,PF05964,PF05965
Ce.7065	c7065.graph_c0	31.7128	28.05	-0.0998859	0.988299		AT1G08620	2e-89	Jumonji/	1.19365	PKDM7D | Transcription factor jumonji (jmj) family protein / zinc finger (C5HC2 type) family protein | chr1:273755	27.3.57	RNA.regulation of transcription.JUMONJI family					Probable lysine-specific demethylase JMJ14 GN=F9F13.50 OS=Arabidopsis thaliana (Mouse-ear cress) PE=1 SV=1	JmjC-domain-containing protein [Coccomyxa subellipsoidea C-169]	PF02373,PF02928,PF02375,PF05964,PF05965
Ce.5922	c5922.graph_c1	13.0723	8.60569	-0.525298	0.881591		AT1G08640	3e-09		-2.24344	CJD1 | Chloroplast J-like domain 1 | chr1:2748714-2751209 REVERSE LENGTH=294	35.2	not assigned.unknown			Molecular Function: nucleotidyltransferase activity (GO:0016779);; Biological Process: cellular nitrogen compound metabolic process (GO:0034641);; Biological Process: heterocycle metabolic process (GO:0046483);; Molecular Function: organic cyclic compound binding (GO:0097159);; Biological Process: organic cyclic compound metabolic process (GO:1901360);; Molecular Function: heterocyclic compound b…			DNA/RNA polymerase [Coccomyxa subellipsoidea C-169]	0
Ce.5777	c5777.graph_c0	11.5841	10.5151	-0.0625059	0.985359		AT1G08650	6e-07			PPCK1 | phosphoenolpyruvate carboxylase kinase 1 | chr1:2752206-2753150 FORWARD LENGTH=276	4.1.16	glycolysis.cytosolic branch.phospho-enol-pyruvate carboxylase kinase (PPCK)			Molecular Function: catalytic activity (GO:0003824);;		Vegetative cell wall protein gp1 (Precursor) GN=GP1 OS=Chlamydomonas reinhardtii (Chlamydomonas smithii) PE=2 SV=1	hypothetical protein COCSUDRAFT_67729 [Coccomyxa subellipsoidea C-169]	PF00069
Ce.7853	c7853.graph_c0	13.9922	13.3439	0.00866622	0.960503		AT1G08780	2e-26			AIP3, PFD4 | ABI3-interacting protein 3 | chr1:2809925-2811126 REVERSE LENGTH=129	33.99	development.unspecified	[O]	Posttranslational modification, protein turnover, chaperones		K09550|5e-32|ppp:PHYPADRAFT_172303|hypothetical protein	Probable prefoldin subunit 4 GN=VIP3 OS=Avena fatua (Wild oats) PE=2 SV=1	unknown [Picea sitchensis]	PF01920
Ce.15407	c15407.graph_c0	0.731782	0.952904	0.436787	0.933503		AT1G08840	4e-104			emb2411 | DNA replication helicase, putative | chr1:2829579-2838369 REVERSE LENGTH=1315	28.1	DNA.synthesis/chromatin structure	[L]	Replication, recombination and repair	Molecular Function: hydrolase activity (GO:0016787);;	K10742|1e-106|pop:POPTR_247435|hypothetical protein	Regulator of nonsense transcripts 1 homolog GN=MQD22.15 OS=Arabidopsis thaliana (Mouse-ear cress) PE=1 SV=2	putative dna replication atp-dependent helicase dna2 protein [Eutypa lata UCREL1]	PF08696,PF00580
Ce.6416	c6416.graph_c0	113.905	112.331	0.05703	0.984751		AT1G08880	2e-66	CCAAT/		HTA5, H2AXA, G-H2AX, GAMMA-H2AX | Histone superfamily protein | chr1:2847144-2847676 REVERSE LENGTH=142	28.1.3.2.1	DNA.synthesis/chromatin structure.histone.core.H2A	[B]	Chromatin structure and dynamics	Cellular Component: nucleosome (GO:0000786);; Molecular Function: DNA binding (GO:0003677);; Cellular Component: nucleus (GO:0005634);; Biological Process: nucleosome assembly (GO:0006334);; Molecular Function: protein heterodimerization activity (GO:0046982);;	K11251|3e-74|vcn:VOLCADRAFT_67498|hstH2A-5	Histone H2A-IV OS=Volvox carteri (Green alga) PE=3 SV=1	hypothetical protein CHLNCDRAFT_21904 [Chlorella variabilis]	PF00125
Ce.7461	c7461.graph_c0	17.7584	13.8026	-0.286059	0.962712		AT1G08960	7e-23			CAX11, ATCAX11 | cation exchanger 11 | chr1:2879698-2881877 FORWARD LENGTH=546	34.21	transport.calcium			Molecular Function: cation transmembrane transporter activity (GO:0008324);; Cellular Component: membrane (GO:0016020);; Biological Process: metal ion transport (GO:0030001);; Cellular Component: cell part (GO:0044464);; Biological Process: transmembrane transport (GO:0055085);;	K13754|4e-39|vcn:VOLCADRAFT_93618|hypothetical protein	Formin-like protein 20 GN=MBK20.20/MBK20.21 OS=Arabidopsis thaliana (Mouse-ear cress) PE=2 SV=3	hypothetical protein COCSUDRAFT_55891 [Coccomyxa subellipsoidea C-169]	PF01699
Ce.9326	c9326.graph_c0	3.38817	5.32217	0.715425	0.694385		AT1G08980	2e-34			ATAMI1, AMI1, ATTOC64-I, TOC64-I | amidase 1 | chr1:2884455-2886430 FORWARD LENGTH=425	26.8	misc.nitrilases, *nitrile lyases, berberine bridge enzymes, reticuline oxidases, troponine reductases	[J]	Translation, ribosomal structure and biogenesis	Molecular Function: amidase activity (GO:0004040);; Cellular Component: cytosol (GO:0005829);; Biological Process: indoleacetic acid biosynthetic process (GO:0009684);; Biological Process: leaf morphogenesis (GO:0009965);; Molecular Function: carbon-nitrogen ligase activity, with glutamine as amido-N-donor (GO:0016884);; Biological Process: glucosinolate biosynthetic process (GO:0019761);; Biolog…		Amidase 1 GN=F7G19.15 OS=Arabidopsis thaliana (Mouse-ear cress) PE=1 SV=1	amidase [Chlamydomonas reinhardtii]	PF01425
Ce.9807	c9807.graph_c0	2.80472	3.11514	0.223493	0.93937		AT1G08980	1e-42			ATAMI1, AMI1, ATTOC64-I, TOC64-I | amidase 1 | chr1:2884455-2886430 FORWARD LENGTH=425	26.8	misc.nitrilases, *nitrile lyases, berberine bridge enzymes, reticuline oxidases, troponine reductases	[J]	Translation, ribosomal structure and biogenesis			Amidase 1 GN=F7G19.15 OS=Arabidopsis thaliana (Mouse-ear cress) PE=1 SV=1	hypothetical protein CHLNCDRAFT_35982 [Chlorella variabilis]	PF01425
Ce.5631	c5631.graph_c0	8.98289	7.80764	-0.1249	0.968746		AT1G08980	3e-17			ATAMI1, AMI1, ATTOC64-I, TOC64-I | amidase 1 | chr1:2884455-2886430 FORWARD LENGTH=425	26.8	misc.nitrilases, *nitrile lyases, berberine bridge enzymes, reticuline oxidases, troponine reductases	[J]	Translation, ribosomal structure and biogenesis	Molecular Function: carbon-nitrogen ligase activity, with glutamine as amido-N-donor (GO:0016884);; Cellular Component: intracellular part (GO:0044424);;		Glutamyl-tRNA(Gln) amidotransferase subunit A, chloroplastic/mitochondrial (Precursor) GN=GATA OS=Vitis vinifera (Grape) PE=3 SV=1	amidase signature enzyme [Coccomyxa subellipsoidea C-169]	PF01425
Ce.7151	c7151.graph_c0	13.2444	24.6356	0.971802	0.117772		AT1G09010	4e-16			| glycoside hydrolase family 2 protein | chr1:2895259-2899287 REVERSE LENGTH=944	26.3	misc.gluco-, galacto- and mannosidases	[G]	Carbohydrate transport and metabolism	Molecular Function: hydrolase activity (GO:0016787);;	K01192|4e-71|vcn:VOLCADRAFT_118894|hypothetical protein	Mannosylglycoprotein endo-beta-mannosidase 42 kDa subunit GN=EBM OS=Lilium longiflorum (Trumpet lily) PE=1 SV=4	glycoside hydrolase [Coccomyxa subellipsoidea C-169]	PF02836,PF00703,PF02837
Ce.4397	c4397.graph_c0	27.5418	31.2089	0.257406	0.985195		AT1G09020	3e-61			SNF4, ATSNF4 | homolog of yeast sucrose nonfermenting 4 | chr1:2900149-2904212 REVERSE LENGTH=487	29.4	protein.postranslational modification	[R]	General function prediction only	Molecular Function: nucleotide binding (GO:0000166);; Biological Process: translation (GO:0006412);; Biological Process: protein phosphorylation (GO:0006468);; Molecular Function: kinase activity (GO:0016301);; Molecular Function: ligase activity (GO:0016874);;	K07200|1e-160|vcn:VOLCADRAFT_63727|hypothetical protein	Sucrose nonfermenting 4-like protein GN=F7G19.11 OS=Arabidopsis thaliana (Mouse-ear cress) PE=1 SV=1	hypothetical protein COCSUDRAFT_46541 [Coccomyxa subellipsoidea C-169]	PF00571
Ce.4365	c4365.graph_c0	52.8218	53.2004	0.0874027	0.985637		AT1G09130	2e-60			| ATP-dependent caseinolytic (Clp) protease/crotonase family protein | chr1:2939731-2942217 REVERSE LENGTH=370	29.5.5	protein.degradation.serine protease	[OU]		Molecular Function: serine-type endopeptidase activity (GO:0004252);; Biological Process: proteolysis (GO:0006508);; Cellular Component: plastid stroma (GO:0009532);; Molecular Function: transferase activity, transferring hexosyl groups (GO:0016758);; Cellular Component: chloroplast part (GO:0044434);;		ATP-dependent Clp protease proteolytic subunit-related protein 3, chloroplastic (Precursor) GN=F7G19.1 OS=Arabidopsis thaliana (Mouse-ear cress) PE=1 SV=1	hypothetical protein COCSUDRAFT_52875 [Coccomyxa subellipsoidea C-169]	PF00574
Ce.7672	c7672.graph_c0	14.6726	11.8258	-0.232207	0.938075		AT1G09140	3e-43			ATSRP30, SR30, At-SR30 | SERINE-ARGININE PROTEIN 30 | chr1:2943528-2945818 REVERSE LENGTH=256	27.1.1	RNA.processing.splicing	[R]	General function prediction only	Molecular Function: nucleic acid binding (GO:0003676);; Biological Process: vegetative to reproductive phase transition of meristem (GO:0010228);; Biological Process: protein desumoylation (GO:0016926);; Cellular Component: nuclear lumen (GO:0031981);; Biological Process: hydrogen peroxide biosynthetic process (GO:0050665);;	K12890|6e-58|vcn:VOLCADRAFT_45192|hypothetical protein	Pre-mRNA-splicing factor SF2 GN=SF2 OS=Arabidopsis thaliana (Mouse-ear cress) PE=1 SV=1	PREDICTED: pre-mRNA-splicing factor SF2-like [Brachypodium distachyon]	PF00076
Ce.3357	c3357.graph_c0	19.7967	17.5646	-0.0953832	0.983165		AT1G09140	3e-55			ATSRP30, SR30, At-SR30 | SERINE-ARGININE PROTEIN 30 | chr1:2943528-2945818 REVERSE LENGTH=256	27.1.1	RNA.processing.splicing	[R]	General function prediction only	Molecular Function: nucleic acid binding (GO:0003676);; Cellular Component: nucleolus (GO:0005730);; Cellular Component: mitochondrion (GO:0005739);; Cellular Component: cytosol (GO:0005829);;	K12890|1e-82|pop:POPTR_1095123|hypothetical protein	Pre-mRNA-splicing factor SF2 GN=SF2 OS=Arabidopsis thaliana (Mouse-ear cress) PE=1 SV=1	PREDICTED: pre-mRNA-splicing factor SF2-like [Brachypodium distachyon]	PF00076
Ce.4642	c4642.graph_c0	24.2004	25.8755	0.173613	0.983507		AT1G09140	1e-30			ATSRP30, SR30, At-SR30 | SERINE-ARGININE PROTEIN 30 | chr1:2943528-2945818 REVERSE LENGTH=256	27.1.1	RNA.processing.splicing	[R]	General function prediction only	Cellular Component: nucleolus (GO:0005730);; Cellular Component: cytosol (GO:0005829);; Molecular Function: organic cyclic compound binding (GO:0097159);; Molecular Function: heterocyclic compound binding (GO:1901363);;	K12890|1e-101|cre:CHLREDRAFT_195849|SRP35	Pre-mRNA-splicing factor SF2 GN=SF2 OS=Arabidopsis thaliana (Mouse-ear cress) PE=1 SV=1	SR protein factor [Chlamydomonas reinhardtii]	PF00076
Ce.3014	c3014.graph_c0	10.2534	9.70487	-0.0021662	0.973909		AT1G09150	6e-71			| pseudouridine synthase and archaeosine transglycosylase (PUA) domain-containing protein | chr1:2946599-2948908	29.1	protein.aa activation	[J]	Translation, ribosomal structure and biogenesis	Molecular Function: RNA binding (GO:0003723);; Biological Process: RNA processing (GO:0006396);; Biological Process: cellular biosynthetic process (GO:0044249);; Biological Process: organic substance biosynthetic process (GO:1901576);;	K07575|4e-72|vcn:VOLCADRAFT_76912|hypothetical protein	Extensin (Precursor) GN=HRGPNT3 OS=Nicotiana tabacum (Common tobacco) PE=2 SV=1	hypothetical protein COCSUDRAFT_12599 [Coccomyxa subellipsoidea C-169]	PF01472
Ce.6613	c6613.graph_c0	37.0443	33.0451	-0.0876278	0.98649		AT1G09160	9e-52			| Protein phosphatase 2C family protein | chr1:2953199-2955059 REVERSE LENGTH=428	29.4	protein.postranslational modification	[T]	Signal transduction mechanisms			Probable protein phosphatase 2C 5 GN=At1g09160 OS=Arabidopsis thaliana (Mouse-ear cress) PE=2 SV=1	protein serine/threonine phosphatase 2C [Coccomyxa subellipsoidea C-169]	PF00481
Ce.11166	c11166.graph_c0	1.63893	2.42709	0.622396	0.857922		AT1G09170	1e-12			| P-loop nucleoside triphosphate hydrolases superfamily protein with CH (Calponin Homology) domain | chr1:2956589	31.1	cell.organisation			Cellular Component: intracellular part (GO:0044424);;		Kinesin-4 GN=F2P16.12 OS=Arabidopsis thaliana (Mouse-ear cress) PE=1 SV=2	Kinesin-4 [Medicago truncatula]	PF00225,PF00307
Ce.5291	c5291.graph_c0	5.75373	7.9642	0.544576	0.827439		AT1G09280	4e-74			| CONTAINS InterPro DOMAIN/s: Rhodanese-like (InterPro:IPR001763), Serine hydrolase (InterPro:IPR005645); BEST Ar	35.2	not assigned.unknown	[R]	General function prediction only			Rhodanese-like domain-containing protein 6 GN=STR6 OS=Arabidopsis thaliana (Mouse-ear cress) PE=2 SV=1	Phospholipase/Carboxylesterase family protein [Coccomyxa subellipsoidea C-169]	PF03959
Ce.1258	c1258.graph_c0	7.44653	9.77593	0.468491	0.885554		AT1G09300	6e-104			| Metallopeptidase M24 family protein | chr1:3004485-3008131 FORWARD LENGTH=462	29.5.7	protein.degradation.metalloprotease	[E]	Amino acid transport and metabolism	Molecular Function: exopeptidase activity (GO:0008238);;	K01262|1e-124|vcn:VOLCADRAFT_58370|hypothetical protein		hypothetical protein CHLNCDRAFT_136970 [Chlorella variabilis]	PF00557,PF05195
Ce.7844	c7844.graph_c0	11.4268	18.364	0.759401	0.471561		AT1G09330	4e-45			| unknown protein; FUNCTIONS IN: molecular_function unknown; INVOLVED IN: biological_process unknown; LOCATED IN:	35.2	not assigned.unknown			Cellular Component: integral component of membrane (GO:0016021);; Cellular Component: intracellular membrane-bounded organelle (GO:0043231);; Biological Process: single-organism cellular process (GO:0044763);;		Golgi apparatus membrane protein-like protein ECHIDNA GN=ECH OS=Arabidopsis thaliana (Mouse-ear cress) PE=2 SV=1	DUF846-domain-containing protein [Coccomyxa subellipsoidea C-169]	PF05832
Ce.6526	c6526.graph_c0	55.1146	62.9205	0.268155	0.983411		AT1G09340	2e-159			CRB, CSP41B, HIP1	35.2	not assigned.unknown	[MG]		Biological Process: MAPK cascade (GO:0000165);; Molecular Function: RNA binding (GO:0003723);; Molecular Function: catalytic activity (GO:0003824);; Molecular Function: protein binding (GO:0005515);; Cellular Component: vacuole (GO:0005773);; Cellular Component: peroxisome (GO:0005777);; Cellular Component: Golgi apparatus (GO:0005794);; Cellular Component: ribosome (GO:0005840);; Biological Proc…		Chloroplast stem-loop binding protein of 41 kDa b, chloroplastic (Precursor) GN=T31J12.6 OS=Arabidopsis thaliana (Mouse-ear cress) PE=1 SV=1	hypothetical protein CHLNCDRAFT_36589 [Chlorella variabilis]	PF01370
Ce.5889	c5889.graph_c0	6.07395	7.30836	0.342238	0.92136		AT1G09350	3e-07			AtGolS3, GolS3 | galactinol synthase 3 | chr1:3019888-3021214 FORWARD LENGTH=334	3.1.1.1	minor CHO metabolism.raffinose family.galactinol synthases.known	[M]	Cell wall/membrane/envelope biogenesis			Galactinol synthase 1 GN=GOLS1 OS=Solanum lycopersicum (Tomato) PE=2 SV=1	hypothetical protein CHLNCDRAFT_143679 [Chlorella variabilis]	PF01501
Ce.4493	c4493.graph_c0	11.5744	6.77724	-0.693389	0.636605		AT1G09450	1e-82			| Protein kinase superfamily protein | chr1:3049066-3052858 FORWARD LENGTH=599	35.1	not assigned.no ontology	[D]	Cell cycle control, cell division, chromosome partitioning	Molecular Function: protein serine/threonine kinase activity (GO:0004674);; Biological Process: DNA replication (GO:0006260);; Biological Process: protein phosphorylation (GO:0006468);; Biological Process: regulation of gene expression (GO:0010468);; Biological Process: histone modification (GO:0016570);; Biological Process: cell cycle process (GO:0022402);; Biological Process: macromolecule meth…			hypothetical protein COCSUDRAFT_54502 [Coccomyxa subellipsoidea C-169]	PF12330
Ce.9623	c9623.graph_c0	2.20063	3.56196	0.765931	0.484447		AT1G09560	1e-07			GLP5 | germin-like protein 5 | chr1:3093896-3094639 FORWARD LENGTH=219	20.2.99	stress.abiotic.unspecified	[GR]				Germin-like protein subfamily 2 member 1 (Precursor) GN=F14J9.22 OS=Arabidopsis thaliana (Mouse-ear cress) PE=2 SV=2	RmlC-like cupin [Coccomyxa subellipsoidea C-169]	PF00190
Ce.7055	c7055.graph_c0	24.5022	17.9067	-0.375129	0.972543		AT1G09620	0			| ATP binding;leucine-tRNA ligases;aminoacyl-tRNA ligases;nucleotide binding;ATP binding;aminoacyl-tRNA ligases |	29.1.4	protein.aa activation.leucine-tRNA ligase	[J]	Translation, ribosomal structure and biogenesis	Molecular Function: nucleotide binding (GO:0000166);; Molecular Function: aminoacyl-tRNA ligase activity (GO:0004812);; Cellular Component: cytoplasm (GO:0005737);; Biological Process: tRNA aminoacylation for protein translation (GO:0006418);;	K01869|0.0|vcn:VOLCADRAFT_103034|hypothetical protein	Probable anion transporter 6, chloroplastic (Precursor) GN=F5O24.270 OS=Arabidopsis thaliana (Mouse-ear cress) PE=2 SV=1	leucyl-tRNA synthetase [Coccomyxa subellipsoidea C-169]	PF00133,PF08264
Ce.7254	c7254.graph_c0	29.4823	22.1389	-0.335825	0.962483		AT1G09630	4e-76			ATRAB11C, ATRABA2A, ATRAB-A2A, RAB-A2A, RAB11c | RAB GTPase 11C | chr1:3118350-3119571 REVERSE LENGTH=217	30.5	signalling.G-proteins	[R]	General function prediction only	Biological Process: cytokinesis (GO:0000910);; Molecular Function: GTP binding (GO:0005525);; Cellular Component: endosome (GO:0005768);; Cellular Component: cytosol (GO:0005829);; Cellular Component: plasma membrane (GO:0005886);; Biological Process: small GTPase mediated signal transduction (GO:0007264);; Cellular Component: cell plate (GO:0009504);; Biological Process: protein transport (GO:00…	K07976|4e-75|ath:AT1G09630|ATRAB11C (ARABIDOPSIS RAB GTPASE 11C)	Ras-related protein RABA2a (Precursor) GN=F21M12.2 OS=Arabidopsis thaliana (Mouse-ear cress) PE=2 SV=1	hypothetical protein CARUB_v10010267mg [Capsella rubella]	PF00071
Ce.2276	c2276.graph_c0	98.3468	117.182	0.329874	0.983446		AT1G09630	2e-101			ATRAB11C, ATRABA2A, ATRAB-A2A, RAB-A2A, RAB11c | RAB GTPase 11C | chr1:3118350-3119571 REVERSE LENGTH=217	30.5	signalling.G-proteins	[R]	General function prediction only	Biological Process: cytokinesis (GO:0000910);; Molecular Function: GTP binding (GO:0005525);; Cellular Component: endosome (GO:0005768);; Cellular Component: cytosol (GO:0005829);; Cellular Component: plasma membrane (GO:0005886);; Biological Process: small GTPase mediated signal transduction (GO:0007264);; Cellular Component: cell plate (GO:0009504);; Biological Process: protein transport (GO:00…		Ras-related protein YPTC6 GN=YPTC6 OS=Chlamydomonas reinhardtii (Chlamydomonas smithii) PE=3 SV=1	ras-related protein Rab2BV [Coccomyxa subellipsoidea C-169]	PF00071
Ce.5738	c5738.graph_c0	8.63668	7.79744	-0.0699852	0.957388		AT1G09740	3e-06			| Adenine nucleotide alpha hydrolases-like superfamily protein | chr1:3154603-3155834 FORWARD LENGTH=171	17.5.3	hormone metabolism.ethylene.induced-regulated-responsive-activated						adenine nucleotide alpha hydrolases-like protein [Coccomyxa subellipsoidea C-169]	PF00582
Ce.7612	c7612.graph_c0	18.7138	15.0073	-0.241044	0.970317		AT1G09760	4e-48			U2A' | U2 small nuclear ribonucleoprotein A | chr1:3159476-3161603 REVERSE LENGTH=249	27.1	RNA.processing	[S]	Function unknown	Cellular Component: cytoplasm (GO:0005737);; Cellular Component: nuclear lumen (GO:0031981);;	K11092|3e-84|vcn:VOLCADRAFT_104320|hypothetical protein	U2 small nuclear ribonucleoprotein A&apos; GN=At1g09760 OS=Arabidopsis thaliana (Mouse-ear cress) PE=2 SV=2	L domain-like protein [Coccomyxa subellipsoidea C-169]	0
Ce.2446	c2446.graph_c0	39.3993	32.3652	-0.206532	0.987975		AT1G09770	5e-166	MYB/MYB	1.10452	ATCDC5, CDC5, ATMYBCDC5 | cell division cycle 5 | chr1:3162002-3165122 FORWARD LENGTH=844	27.3.26	RNA.regulation of transcription.MYB-related transcription factor family	[KAD]		Molecular Function: binding (GO:0005488);; Biological Process: defense response (GO:0006952);; Biological Process: single-organism cellular process (GO:0044763);; Biological Process: regulation of cellular process (GO:0050794);;	K12860|0.0|cre:CHLREDRAFT_129649|hypothetical protein	Cell division cycle 5-like protein GN=F21M12.15 OS=Arabidopsis thaliana (Mouse-ear cress) PE=1 SV=2	hypothetical protein COCSUDRAFT_65754 [Coccomyxa subellipsoidea C-169]	PF00249,PF11831
Ce.4415	c4415.graph_c0	37.8405	52.999	0.563046	0.934181		AT1G09780	0			| Phosphoglycerate mutase, 2,3-bisphosphoglycerate-independent | chr1:3165550-3167812 REVERSE LENGTH=557	4.1.12	glycolysis.cytosolic branch.phosphoglycerate mutase	[G]	Carbohydrate transport and metabolism	Molecular Function: phosphoglycerate mutase activity (GO:0004619);; Cellular Component: cytoplasm (GO:0005737);; Biological Process: glucose catabolic process (GO:0006007);; Molecular Function: manganese ion binding (GO:0030145);;	K01834|0.0|sbi:SORBI_01g036420|hypothetical protein	2,3-bisphosphoglycerate-independent phosphoglycerate mutase OS=Ricinus communis (Castor bean) PE=1 SV=2	cofactor-independent phosphoglycerate mutase [Coccomyxa subellipsoidea C-169]	PF01676,PF06415
Ce.6519	c6519.graph_c0	62.7921	74.4992	0.323703	0.981941		AT1G09780	0			| Phosphoglycerate mutase, 2,3-bisphosphoglycerate-independent | chr1:3165550-3167812 REVERSE LENGTH=557	4.1.12	glycolysis.cytosolic branch.phosphoglycerate mutase	[G]	Carbohydrate transport and metabolism	Molecular Function: phosphoglycerate mutase activity (GO:0004619);; Biological Process: glucose catabolic process (GO:0006007);; Molecular Function: transferase activity, transferring glycosyl groups (GO:0016757);; Molecular Function: manganese ion binding (GO:0030145);; Cellular Component: intracellular membrane-bounded organelle (GO:0043231);; Cellular Component: cytoplasmic part (GO:0044444);;…	K01834|0.0|cre:CHLREDRAFT_196305|PGM1a, PGM1b	2,3-bisphosphoglycerate-independent phosphoglycerate mutase OS=Zea mays (Maize) PE=1 SV=1	cofactor-independent phosphoglycerate mutase [Coccomyxa subellipsoidea C-169]	PF01676,PF06415
Ce.662	c662.graph_c0	33.6529	31.3564	-0.0247849	0.973363		AT1G09815	4e-11			POLD4 | polymerase delta 4 | chr1:3189460-3190050 FORWARD LENGTH=124	28.1	DNA.synthesis/chromatin structure				K03505|1e-14|cre:CHLREDRAFT_185774|hypothetical protein		predicted protein [Chlamydomonas reinhardtii]	PF04081
Ce.3341	c3341.graph_c0	6.24465	8.87857	0.583742	0.808418		AT1G09830	3e-163			| Glycinamide ribonucleotide (GAR) synthetase | chr1:3192783-3194936 REVERSE LENGTH=532	23.1.2.2	nucleotide metabolism.synthesis.purine.GAR Synthetase	[F]	Nucleotide transport and metabolism	Cellular Component: plastid (GO:0009536);; Molecular Function: ligase activity (GO:0016874);; Molecular Function: ion binding (GO:0043167);; Biological Process: nucleobase-containing small molecule metabolic process (GO:0055086);; Biological Process: purine-containing compound biosynthetic process (GO:0072522);;	K01945|1e-179|vcn:VOLCADRAFT_79479|hypothetical protein	Phosphoribosylamine--glycine ligase, chloroplastic (Precursor) GN=PUR2 OS=Arabidopsis thaliana (Mouse-ear cress) PE=2 SV=2	phosphoribosylamine--glycine ligase [Coccomyxa subellipsoidea C-169]	PF02844,PF01071,PF02843
Ce.4809	c4809.graph_c0	6.98241	10.0252	0.598169	0.812952		AT1G09870	1e-52			| histidine acid phosphatase family protein | chr1:3205817-3208444 FORWARD LENGTH=487	26.13	misc.acid and other phosphatases					Ultraviolet-B receptor UVR8 GN=UVR8 OS=Arabidopsis thaliana (Mouse-ear cress) PE=1 SV=1	PREDICTED: multiple inositol polyphosphate phosphatase 1-like isoform 2 [Fragaria vesca subsp. vesca]	PF00328
Ce.8564	c8564.graph_c0	4.34832	7.66728	0.889229	0.233154		AT1G09935	1e-11			| Phosphoglycerate mutase family protein | chr1:3234060-3235530 REVERSE LENGTH=231	4.3.12	glycolysis.unclear/dually targeted.phosphoglycerate mutase	[G]	Carbohydrate transport and metabolism				fructose 2-6 bisphosphatase or phosphoglycerate mutase [Chlamydomonas reinhardtii]	PF00300
Ce.2796	c2796.graph_c0	40.0657	35.3165	-0.104854	0.990561		AT1G09935	1e-10			| Phosphoglycerate mutase family protein | chr1:3234060-3235530 REVERSE LENGTH=231	4.3.12	glycolysis.unclear/dually targeted.phosphoglycerate mutase			Biological Process: cell cycle (GO:0007049);; Cellular Component: site of polarized growth (GO:0030427);; Cellular Component: septin cytoskeleton (GO:0032156);; Cellular Component: cytoskeletal part (GO:0044430);; Cellular Component: cell cortex part (GO:0044448);; Biological Process: localization (GO:0051179);; Biological Process: cell division (GO:0051301);;			hypothetical protein COCSUDRAFT_83668 [Coccomyxa subellipsoidea C-169]	PF00300
Ce.2844	c2844.graph_c0	45.299	39.8396	-0.108085	0.986598		AT1G10030	1e-21		-1.51647	ERG28 | homolog of yeast ergosterol28 | chr1:3273972-3275631 FORWARD LENGTH=129	11.8	lipid metabolism.'exotics'(steroids, squalene etc)			Cellular Component: integral component of membrane (GO:0016021);;		Ergosterol biosynthetic protein 28 GN=At1g10030 OS=Arabidopsis thaliana (Mouse-ear cress) PE=2 SV=2	hypothetical protein CHLNCDRAFT_59539 [Chlorella variabilis]	PF03694
Ce.3912	c3912.graph_c0	4.76383	8.10443	0.840564	0.290521		AT1G10040	1e-45			| alpha/beta-Hydrolases superfamily protein | chr1:3276124-3278464 REVERSE LENGTH=408	35.2	not assigned.unknown			Cellular Component: intracellular membrane-bounded organelle (GO:0043231);;			hypothetical protein VOLCADRAFT_106340 [Volvox carteri f. nagariensis]	PF05057
Ce.4442	c4442.graph_c0	8.35469	11.6599	0.557244	0.851026		AT1G10130	0			ECA3, ATECA3 | endoplasmic reticulum-type calcium-transporting ATPase 3 | chr1:3311139-3321941 FORWARD LENGTH=998	34.21	transport.calcium			Molecular Function: nucleotide binding (GO:0000166);; Molecular Function: calcium-transporting ATPase activity (GO:0005388);; Molecular Function: calmodulin binding (GO:0005516);; Cellular Component: nucleus (GO:0005634);; Cellular Component: endosome (GO:0005768);; Cellular Component: Golgi apparatus (GO:0005794);; Cellular Component: trans-Golgi network (GO:0005802);; Biological Process: calciu…	K05853|0.0|vvi:100266003|hypothetical protein LOC100266003	Calcium-transporting ATPase 3, endoplasmic reticulum-type OS=Arabidopsis thaliana (Mouse-ear cress) PE=2 SV=3	calcium ATPase [Coccomyxa subellipsoidea C-169]	PF00689,PF00702,PF00690,PF00122
Ce.11308	c11308.graph_c0	1.58733	3.27858	1.10149	0.132059		AT1G10210	3e-44			ATMPK1, MPK1 | mitogen-activated protein kinase 1 | chr1:3349579-3350776 FORWARD LENGTH=370	30.6	signalling.MAP kinases	[RTKL]		Biological Process: MAPK cascade (GO:0000165);; Molecular Function: MAP kinase activity (GO:0004707);; Molecular Function: ATP binding (GO:0005524);; Biological Process: protein phosphorylation (GO:0006468);;		Mitogen-activated protein kinase 3 OS=Oryza sativa subsp. japonica (Rice) PE=2 SV=1	mitogen-activated protein kinase 5 [Coccomyxa subellipsoidea C-169]	PF00069
Ce.1597	c1597.graph_c0	12.6769	7.69424	-0.642217	0.751952		AT1G10390	2e-07			| Nucleoporin autopeptidase | chr1:3407265-3412045 REVERSE LENGTH=1041	29.3.1	protein.targeting.nucleus					Formin-like protein 5 GN=P0453E05.107 OS=Oryza sativa subsp. japonica (Rice) PE=2 SV=2	hypothetical protein COCSUDRAFT_46140 [Coccomyxa subellipsoidea C-169]	PF04096
Ce.6984	c6984.graph_c0	39.8791	63.5375	0.748662	0.630257		AT1G10430	0			PP2A-2 | protein phosphatase 2A-2 | chr1:3428705-3430437 REVERSE LENGTH=306	29.4	protein.postranslational modification	[T]	Signal transduction mechanisms	Molecular Function: phosphoprotein phosphatase activity (GO:0004721);; Cellular Component: nucleus (GO:0005634);; Cellular Component: cytoplasm (GO:0005737);; Cellular Component: plasma membrane (GO:0005886);; Biological Process: lipid metabolic process (GO:0006629);; Biological Process: regulation of auxin polar transport (GO:2000012);;	K04382|0.0|ppp:PHYPADRAFT_226377|hypothetical protein	Serine/threonine-protein phosphatase PP2A-2 catalytic subunit GN=T10O24.4 OS=Arabidopsis thaliana (Mouse-ear cress) PE=1 SV=1	Metallo-dependent phosphatase [Coccomyxa subellipsoidea C-169]	PF00149
Ce.3159	c3159.graph_c0	9.67701	6.97694	-0.394178	0.934869		AT1G10490	0			| Domain of unknown function (DUF1726) ;Putative ATPase (DUF699) | chr1:3453589-3459925 FORWARD LENGTH=1028	35.2	not assigned.unknown	[R]	General function prediction only	Molecular Function: catalytic activity (GO:0003824);;	K14521|0.0|cre:CHLREDRAFT_137045|hypothetical protein	UPF0202 protein At1g10490 GN=At1g10490 OS=Arabidopsis thaliana (Mouse-ear cress) PE=2 SV=2	DUF699-domain-containing protein [Coccomyxa subellipsoidea C-169]	PF05127,PF08351
Ce.6729	c6729.graph_c0	86.3053	54.2477	-0.592252	0.854464		AT1G10500	2e-42			ATCPISCA, CPISCA | chloroplast-localized ISCA-like protein | chr1:3460160-3461340 REVERSE LENGTH=180	16.5	secondary metabolism.sulfur-containing	[S]	Function unknown	Biological Process: metabolic process (GO:0008152);; Cellular Component: plastid (GO:0009536);;	K13628|8e-43|zma:100283300|iron-sulfur assembly protein IscA	Iron-sulfur assembly protein IscA, chloroplastic (Precursor) GN=ISCA OS=Arabidopsis thaliana (Mouse-ear cress) PE=2 SV=2	FeS cluster assembly accessory/regulatory protein [Coccomyxa subellipsoidea C-169]	PF01521
Ce.1883	c1883.graph_c0	18.4416	20.8634	0.254856	0.967677		AT1G10510	6e-94			emb2004 | RNI-like superfamily protein | chr1:3461771-3465590 FORWARD LENGTH=605	33.99	development.unspecified			Cellular Component: plastid (GO:0009536);;		RAN GTPase-activating protein 2 GN=RANGAP2 OS=Arabidopsis thaliana (Mouse-ear cress) PE=1 SV=2	RNI-like protein [Coccomyxa subellipsoidea C-169]	0
Ce.4939	c4939.graph_c0	266.105	291.782	0.210031	0.99543		AT1G10510	9e-18			emb2004 | RNI-like superfamily protein | chr1:3461771-3465590 FORWARD LENGTH=605	33.99	development.unspecified					Formin-like protein 5 GN=P0453E05.107 OS=Oryza sativa subsp. japonica (Rice) PE=2 SV=2	RNI-like protein [Coccomyxa subellipsoidea C-169]	0
Ce.4407	c4407.graph_c0	23.1921	22.9698	0.0632129	0.984768		AT1G10520	2e-35			| DNA polymerase lambda (POLL) | chr1:3465964-3469248 FORWARD LENGTH=529	28.1	DNA.synthesis/chromatin structure	[L]	Replication, recombination and repair	Biological Process: DNA repair (GO:0006281);; Biological Process: cell cycle process (GO:0022402);;			hypothetical protein COCSUDRAFT_60646 [Coccomyxa subellipsoidea C-169]	PF10391,PF01909
Ce.4133	c4133.graph_c0	2.3852	3.88004	0.776775	0.430845		AT1G10560	6e-09			PUB18, ATPUB18 | plant U-box 18 | chr1:3484613-3486706 FORWARD LENGTH=697	29.5.11.4.2	protein.degradation.ubiquitin.E3.RING					Leucine-rich repeat extensin-like protein 5 (Precursor) GN=LRX5 OS=Arabidopsis thaliana (Mouse-ear cress) PE=2 SV=2	predicted protein [Thalassiosira pseudonana CCMP1335]	PF00514,PF04564
Ce.1733	c1733.graph_c0	14.7513	20.8316	0.574354	0.842579		AT1G10580	0			| Transducin/WD40 repeat-like superfamily protein | chr1:3491560-3493665 REVERSE LENGTH=573	27.1	RNA.processing	[R]	General function prediction only	Cellular Component: nucleus (GO:0005634);; Cellular Component: protein complex (GO:0043234);;	K12816|0.0|vcn:VOLCADRAFT_78216|hypothetical protein	Protein Mut11 GN=Mut11 OS=Chlamydomonas reinhardtii (Chlamydomonas smithii) PE=2 SV=1	hypothetical protein COCSUDRAFT_47424 [Coccomyxa subellipsoidea C-169]	PF00400
Ce.6623	c6623.graph_c0	41.6424	24.8452	-0.667719	0.838128		AT1G10760	0			SEX1, SOP1, SOP, GWD1, GWD | Pyruvate phosphate dikinase, PEP/pyruvate binding domain | chr1:3581210-3590043 REVER	2.2.2.3	major CHO metabolism.degradation.starch.glucan water dikinase			Biological Process: phosphate-containing compound metabolic process (GO:0006796);; Cellular Component: plastid (GO:0009536);; Molecular Function: kinase activity (GO:0016301);; Molecular Function: hydrolase activity (GO:0016787);; Biological Process: primary metabolic process (GO:0044238);; Biological Process: cellular macromolecule metabolic process (GO:0044260);;		Alpha-glucan water dikinase, chloroplastic (Precursor) GN=R1 OS=Solanum tuberosum (Potato) PE=1 SV=2	R1 protein [Coccomyxa subellipsoidea C-169]	PF01326
Ce.1316	c1316.graph_c0	20.535	13.0168	-0.580079	0.864396		AT1G10760	4e-165			SEX1, SOP1, SOP, GWD1, GWD | Pyruvate phosphate dikinase, PEP/pyruvate binding domain | chr1:3581210-3590043 REVER	2.2.2.3	major CHO metabolism.degradation.starch.glucan water dikinase			Molecular Function: catalytic activity (GO:0003824);; Biological Process: cellular metabolic process (GO:0044237);;		Alpha-glucan water dikinase, chloroplastic (Precursor) GN=R1 OS=Solanum tuberosum (Potato) PE=1 SV=2	glutathione synthetase ATP-binding domain-like protein [Coccomyxa subellipsoidea C-169]	PF01326
Ce.10138	c10138.graph_c0	2.20782	2.37158	0.179068	0.945369		AT1G10760	0			SEX1, SOP1, SOP, GWD1, GWD | Pyruvate phosphate dikinase, PEP/pyruvate binding domain | chr1:3581210-3590043 REVER	2.2.2.3	major CHO metabolism.degradation.starch.glucan water dikinase			Molecular Function: protein binding (GO:0005515);; Cellular Component: mitochondrion (GO:0005739);; Biological Process: starch catabolic process (GO:0005983);; Cellular Component: chloroplast stroma (GO:0009570);; Biological Process: response to symbiotic fungus (GO:0009610);; Biological Process: cold acclimation (GO:0009631);; Cellular Component: chloroplast envelope (GO:0009941);; Molecular Fun…	K08244|0.0|ath:AT1G10760|SEX1	Alpha-glucan water dikinase 1, chloroplastic (Precursor) OS=Arabidopsis thaliana (Mouse-ear cress) PE=1 SV=2	hypothetical protein COCSUDRAFT_46323 [Coccomyxa subellipsoidea C-169]	PF01326
Ce.7957	c7957.graph_c0	11.8211	10.543	-0.0877403	0.969303		AT1G10830	8e-63			Z-ISO, Z-ISO1	34.14	transport.unspecified cations	[S]	Function unknown	Cellular Component: chloroplast (GO:0009507);; Biological Process: carotene biosynthetic process (GO:0016120);; Molecular Function: 9,15,9'-tri-cis-zeta-carotene isomerase activity (GO:0090471);;		15-cis-zeta-carotene isomerase, chloroplastic (Precursor) GN=Z-ISO OS=Arabidopsis thaliana (Mouse-ear cress) PE=1 SV=1	hypothetical protein COCSUDRAFT_53522 [Coccomyxa subellipsoidea C-169]	PF07298
Ce.6687	c6687.graph_c0	44.5386	43.0955	0.0296156	0.989505		AT1G10840	6e-70			TIF3H1 | translation initiation factor 3 subunit H1 | chr1:3607885-3609657 REVERSE LENGTH=250	29.2.3	protein.synthesis.initiation			Biological Process: formation of translation preinitiation complex (GO:0001731);; Molecular Function: translation initiation factor activity (GO:0003743);; Cellular Component: eukaryotic translation initiation factor 3 complex (GO:0005852);; Biological Process: regulation of translational initiation (GO:0006446);; Cellular Component: eukaryotic 43S preinitiation complex (GO:0016282);; Cellular Co…	K03247|1e-120|ppp:PHYPADRAFT_145753|hypothetical protein	Eukaryotic translation initiation factor 3 subunit H GN=TIF3H1 OS=Arabidopsis thaliana (Mouse-ear cress) PE=2 SV=2	hypothetical protein COCSUDRAFT_32225 [Coccomyxa subellipsoidea C-169]	PF01398
Ce.7091	c7091.graph_c0	39.5991	26.9593	-0.477238	0.936156		AT1G10950	0			TMN1, AtTMN1 | transmembrane nine 1 | chr1:3659322-3663622 FORWARD LENGTH=589	35.1	not assigned.no ontology			Cellular Component: endosome (GO:0005768);; Cellular Component: Golgi medial cisterna (GO:0005797);; Cellular Component: cis-Golgi network (GO:0005801);; Cellular Component: trans-Golgi network (GO:0005802);; Cellular Component: integral component of membrane (GO:0016021);; Cellular Component: cytoplasmic membrane-bounded vesicle (GO:0016023);;			hypothetical protein COCSUDRAFT_53991 [Coccomyxa subellipsoidea C-169]	PF02990
Ce.4816	c4816.graph_c0	2.67187	4.17593	0.718601	0.553913		AT1G11060	1e-06			| WAPL (Wings apart-like protein regulation of heterochromatin) protein | chr1:3684568-3689537 FORWARD LENGTH=930	35.2	not assigned.unknown					Trans-splicing factor Raa3, chloroplastic (Precursor) GN=RAA3 OS=Chlamydomonas reinhardtii (Chlamydomonas smithii) PE=1 SV=1	hypothetical protein CHLNCDRAFT_56617, partial [Chlorella variabilis]	PF07814
Ce.3469	c3469.graph_c0	12.473	22.7159	0.940122	0.126245		AT1G11260	2e-24			STP1, ATSTP1 | sugar transporter 1 | chr1:3777460-3780133 FORWARD LENGTH=522	34.2	transport.sugars	[GEPR]		Cellular Component: membrane (GO:0016020);; Cellular Component: intracellular membrane-bounded organelle (GO:0043231);; Biological Process: single-organism transport (GO:0044765);; Molecular Function: sugar transmembrane transporter activity (GO:0051119);;		Sugar carrier protein C GN=STC OS=Ricinus communis (Castor bean) PE=2 SV=1	general substrate transporter [Coccomyxa subellipsoidea C-169]	PF00083
Ce.3202	c3202.graph_c0	8.24349	9.23507	0.240725	0.968721		AT1G11390	1e-67			| Protein kinase superfamily protein | chr1:3834762-3837305 REVERSE LENGTH=624	35.1.1	not assigned.no ontology.ABC1 family protein	[R]	General function prediction only	Molecular Function: beta-N-acetylhexosaminidase activity (GO:0004563);; Biological Process: carbohydrate metabolic process (GO:0005975);; Molecular Function: transferase activity, transferring phosphorus-containing groups (GO:0016772);;		Beta-hexosaminidase 3 (Precursor) GN=F5I14.13 OS=Arabidopsis thaliana (Mouse-ear cress) PE=1 SV=1	ABC1-domain-containing protein [Coccomyxa subellipsoidea C-169]	PF03109
Ce.5967	c5967.graph_c1	11.7784	9.20767	-0.276156	0.932404		AT1G11400	1e-12			PYM | partner of Y14-MAGO | chr1:3838777-3839978 FORWARD LENGTH=204	35.2	not assigned.unknown						hypothetical protein COCSUDRAFT_42241 [Coccomyxa subellipsoidea C-169]	PF09282
Ce.6911	c6911.graph_c0	22.3126	25.0159	0.24196	0.976006		AT1G11540	2e-09			| Sulfite exporter TauE/SafE family protein | chr1:3875476-3876973 REVERSE LENGTH=367	35.2	not assigned.unknown					Leucine-rich repeat extensin-like protein 5 (Precursor) GN=LRX5 OS=Arabidopsis thaliana (Mouse-ear cress) PE=2 SV=2	hypothetical protein COCSUDRAFT_44684 [Coccomyxa subellipsoidea C-169]	PF01925
Ce.7712	c7712.graph_c0	11.2267	21.2091	0.993081	0.0724849		AT1G11560	3e-33			| Oligosaccharyltransferase complex/magnesium transporter family protein | chr1:3881788-3882819 FORWARD LENGTH=34	34.3	transport.amino acids			Cellular Component: membrane (GO:0016020);; Cellular Component: intracellular membrane-bounded organelle (GO:0043231);; Cellular Component: cytoplasmic part (GO:0044444);;	K12669|9e-59|cre:CHLREDRAFT_196082|OST3/OST6 family protein	Probable dolichyl-diphosphooligosaccharide--protein glycosyltransferase subunit 3 (Precursor) GN=OSJNBa0084C09.17 OS=Oryza sativa subsp. japonica (Rice) PE=2 SV=1	hypothetical protein COCSUDRAFT_54297 [Coccomyxa subellipsoidea C-169]	PF04756
Ce.5181	c5181.graph_c0	17.8163	16.4961	-0.0338881	0.979672		AT1G11670	6e-23			| MATE efflux family protein | chr1:3928520-3931482 REVERSE LENGTH=503	34.99	transport.misc	[V]	Defense mechanisms			MATE efflux family protein 6 GN=F3L12.10 OS=Arabidopsis thaliana (Mouse-ear cress) PE=3 SV=2	mate-domain-containing protein [Coccomyxa subellipsoidea C-169]	PF01554
Ce.2193	c2193.graph_c0	20.6423	29.9524	0.61362	0.818068		AT1G11680	4e-171			CYP51G1, EMB1738, CYP51A2, CYP51 | CYTOCHROME P450 51G1 | chr1:3938925-3940585 FORWARD LENGTH=488	17.3.1.2.3	hormone metabolism.brassinosteroid.synthesis-degradation.sterols.CYP51	[Q]	Secondary metabolites biosynthesis, transport and catabolism	Molecular Function: monooxygenase activity (GO:0004497);; Molecular Function: iron ion binding (GO:0005506);; Biological Process: steroid biosynthetic process (GO:0006694);; Biological Process: nitrogen compound metabolic process (GO:0006807);; Molecular Function: electron carrier activity (GO:0009055);; Cellular Component: membrane (GO:0016020);; Molecular Function: oxidoreductase activity, acti…	K05917|0.0|vcn:VOLCADRAFT_72667|sterol 14 desaturase	Obtusifoliol 14-alpha demethylase GN=CYP51 OS=Sorghum bicolor (Sorghum) PE=1 SV=1	sterol 14 desaturase [Coccomyxa subellipsoidea C-169]	PF00067
Ce.7539	c7539.graph_c0	10.759	14.2342	0.480467	0.917623		AT1G11720	0			SS3 | starch synthase 3 | chr1:3951597-3956840 FORWARD LENGTH=1094	2.1.2.2	major CHO metabolism.synthesis.starch.starch synthase	[G]	Carbohydrate transport and metabolism	Biological Process: biosynthetic process (GO:0009058);; Cellular Component: plastid (GO:0009536);; Molecular Function: transferase activity (GO:0016740);;		Soluble starch synthase 3, chloroplastic/amyloplastic (Precursor) GN=SS3 OS=Solanum tuberosum (Potato) PE=1 SV=1	hypothetical protein VOLCADRAFT_58732 [Volvox carteri f. nagariensis]	PF03423,PF00534,PF08323
Ce.7228	c7228.graph_c0	26.9485	29.3036	0.197886	0.979488		AT1G11740	4e-17			| ankyrin repeat family protein | chr1:3963317-3966824 REVERSE LENGTH=644	31.1	cell.organisation					Leucine-rich repeat extensin-like protein 5 (Precursor) GN=LRX5 OS=Arabidopsis thaliana (Mouse-ear cress) PE=2 SV=2	hypothetical protein COCSUDRAFT_57359 [Coccomyxa subellipsoidea C-169]	PF00023,PF11904
Ce.5807	c5807.graph_c0	518.208	244.871	-1.00431	0.299744		AT1G11780	4e-40			| oxidoreductase, 2OG-Fe(II) oxygenase family protein | chr1:3977614-3979177 REVERSE LENGTH=345	28.99	DNA.unspecified				K10765|2e-50|ppp:PHYPADRAFT_169907|hypothetical protein	Alpha-ketoglutarate-dependent dioxygenase alkB GN=At1g11780 OS=Arabidopsis thaliana (Mouse-ear cress) PE=2 SV=2	hypothetical protein COCSUDRAFT_62420 [Coccomyxa subellipsoidea C-169]	0
Ce.6581	c6581.graph_c0	52.9838	65.0371	0.372706	0.970889		AT1G11840	2e-101		1.72694	GLX1 | glyoxalase I homolog | chr1:3995928-3997518 FORWARD LENGTH=322	24.2	Biodegradation of Xenobiotics.lactoylglutathione lyase	[E]	Amino acid transport and metabolism	Molecular Function: lactoylglutathione lyase activity (GO:0004462);; Biological Process: glucose metabolic process (GO:0006006);; Biological Process: response to stress (GO:0006950);; Cellular Component: plastid envelope (GO:0009526);; Cellular Component: thylakoid (GO:0009579);; Biological Process: response to abiotic stimulus (GO:0009628);; Biological Process: carboxylic acid metabolic process …	K01759|1e-110|zma:100191237|hypothetical protein LOC100191237	Lactoylglutathione lyase GN=OSJNBa0056O06.9-1 OS=Oryza sativa subsp. japonica (Rice) PE=1 SV=2	glyoxalase I [Coccomyxa subellipsoidea C-169]	PF00903
Ce.2087	c2087.graph_c0	51.1449	32.282	-0.586583	0.924988		AT1G11870	5e-102			ATSRS, SRS | Seryl-tRNA synthetase | chr1:4003895-4006150 FORWARD LENGTH=402	29.1.11	protein.aa activation.serine-tRNA ligase	[J]	Translation, ribosomal structure and biogenesis	Biological Process: sulfur amino acid metabolic process (GO:0000096);; Molecular Function: serine-tRNA ligase activity (GO:0004828);; Molecular Function: ATP binding (GO:0005524);; Cellular Component: mitochondrion (GO:0005739);; Biological Process: rRNA processing (GO:0006364);; Biological Process: seryl-tRNA aminoacylation (GO:0006434);; Biological Process: mitochondrion organization (GO:000700…	K01875|1e-178|ppp:PHYPADRAFT_145532|hypothetical protein	Serine--tRNA ligase GN=At5g27470 OS=Arabidopsis thaliana (Mouse-ear cress) PE=2 SV=1	putative seryl-tRNA synthetase [Coccomyxa subellipsoidea C-169]	PF00587,PF02403
Ce.5598	c5598.graph_c1	15.3228	18.2612	0.329737	0.951535		AT1G11890	1e-84			SEC22, ATSEC22 | Synaptobrevin family protein | chr1:4011509-4012835 FORWARD LENGTH=218	29.3.4.99	protein.targeting.secretory pathway.unspecified	[U]	Intracellular trafficking, secretion, and vesicular transport	Cellular Component: endoplasmic reticulum (GO:0005783);; Cellular Component: Golgi apparatus (GO:0005794);; Cellular Component: plasma membrane (GO:0005886);; Cellular Component: integral component of membrane (GO:0016021);; Biological Process: vesicle-mediated transport (GO:0016192);;	K08517|1e-96|vcn:VOLCADRAFT_80612|sec22	25.3 kDa vesicle transport protein GN=SEC22 OS=Arabidopsis thaliana (Mouse-ear cress) PE=2 SV=1	R-SNARE protein, Sec22-family [Coccomyxa subellipsoidea C-169]	PF00957
Ce.4334	c4334.graph_c0	184.504	143.796	-0.282439	0.987167		AT1G11910	5e-153			APA1, ATAPA1 | aspartic proteinase A1 | chr1:4017119-4019874 REVERSE LENGTH=506	29.5.4	protein.degradation.aspartate protease			Molecular Function: actin binding (GO:0003779);; Molecular Function: aspartic-type endopeptidase activity (GO:0004190);; Biological Process: proteolysis (GO:0006508);; Cellular Component: cytoplasmic membrane-bounded vesicle (GO:0016023);;		Phytepsin 11 kDa subunit (Precursor) OS=Hordeum vulgare (Barley) PE=1 SV=1	putative aspartic protease [Coccomyxa subellipsoidea C-169]	PF00026,PF03489,PF05184
Ce.7016	c7016.graph_c0	27.5257	25.4687	-0.0348885	0.985965		AT1G11930	2e-90			| Predicted pyridoxal phosphate-dependent enzyme, YBL036C type | chr1:4028783-4030298 FORWARD LENGTH=255	35.1	not assigned.no ontology			Biological Process: ubiquitin-dependent protein catabolic process (GO:0006511);; Biological Process: response to stress (GO:0006950);; Cellular Component: proteasome regulatory particle, base subcomplex (GO:0008540);; Biological Process: response to abiotic stimulus (GO:0009628);; Biological Process: response to organic substance (GO:0010033);; Biological Process: cellular component organization …	K03029|1e-120|vcn:VOLCADRAFT_104845|rpn10	26S proteasome non-ATPase regulatory subunit 4 homolog OS=Arabidopsis thaliana (Mouse-ear cress) PE=1 SV=1	hypothetical protein CHLNCDRAFT_54537 [Chlorella variabilis]	PF01168
Ce.6760	c6760.graph_c0	19.8488	21.3944	0.185252	0.984975		AT1G11960	5e-40			| ERD (early-responsive to dehydration stress) family protein | chr1:4039871-4043143 REVERSE LENGTH=771	20.2.3	stress.abiotic.drought/salt					Formin-like protein 20 GN=MBK20.20/MBK20.21 OS=Arabidopsis thaliana (Mouse-ear cress) PE=2 SV=3	hypothetical protein COCSUDRAFT_63147 [Coccomyxa subellipsoidea C-169]	PF02714
Ce.6983	c6983.graph_c0	27.5697	39.4841	0.595078	0.886972		AT1G12000	0			| Phosphofructokinase family protein | chr1:4050159-4053727 REVERSE LENGTH=566	4.1.5	glycolysis.cytosolic branch.pyrophosphate-fructose-6-P phosphotransferase	[G]	Carbohydrate transport and metabolism	Molecular Function: nucleotide binding (GO:0000166);; Cellular Component: cell wall (GO:0005618);; Cellular Component: cytosol (GO:0005829);; Biological Process: acetyl-CoA biosynthetic process (GO:0006085);; Biological Process: glycolysis (GO:0006096);; Biological Process: chromatin silencing (GO:0006342);; Biological Process: phosphate-containing compound metabolic process (GO:0006796);; Cellul…	K00895|0.0|zma:100282190|gpm74	Pyrophosphate--fructose 6-phosphate 1-phosphotransferase subunit beta 1 GN=PFP-BETA1 OS=Arabidopsis thaliana (Mouse-ear cress) PE=2 SV=1	hypothetical protein SELMODRAFT_234963 [Selaginella moellendorffii]	PF00365
Ce.1447	c1447.graph_c0	15.7631	11.6079	-0.36355	0.937307		AT1G12050	7e-133			| fumarylacetoacetase, putative | chr1:4072904-4075856 FORWARD LENGTH=421	13.2.6.2	amino acid metabolism.degradation.aromatic aa.tyrosine	[Q]	Secondary metabolites biosynthesis, transport and catabolism	Biological Process: metabolic process (GO:0008152);;	K01555|1e-149|ppp:PHYPADRAFT_190260|hypothetical protein		Fumarylacetoacetase [Coccomyxa subellipsoidea C-169]	PF01557,PF09298
Ce.660	c660.graph_c0	2.76541	3.40055	0.373271	0.910499		AT1G12200	2e-101			| Flavin-binding monooxygenase family protein | chr1:4137627-4139835 FORWARD LENGTH=465	26.7	misc.oxidases - copper, flavone etc	[P]	Inorganic ion transport and metabolism	Cellular Component: vacuole (GO:0005773);; Molecular Function: oxidoreductase activity, acting on paired donors, with incorporation or reduction of molecular oxygen (GO:0016705);; Biological Process: single-organism metabolic process (GO:0044710);; Biological Process: defense response to fungus (GO:0050832);;	K00485|1e-110|ath:AT1G12200|flavin-containing monooxygenase family protein / FMO family protein	Flavin-containing monooxygenase FMO GS-OX-like 2 GN=At1g12200 OS=Arabidopsis thaliana (Mouse-ear cress) PE=2 SV=1	FAD/NAD(P)-binding domain-containing protein [Coccomyxa subellipsoidea C-169]	PF00743
Ce.3716	c3716.graph_c0	5.99987	6.52615	0.197658	0.95241		AT1G12200	4e-109			| Flavin-binding monooxygenase family protein | chr1:4137627-4139835 FORWARD LENGTH=465	26.7	misc.oxidases - copper, flavone etc	[P]	Inorganic ion transport and metabolism	Molecular Function: oxidoreductase activity (GO:0016491);; Biological Process: defense response to fungus (GO:0050832);;		Flavin-containing monooxygenase FMO GS-OX-like 2 GN=At1g12200 OS=Arabidopsis thaliana (Mouse-ear cress) PE=2 SV=1	FAD/NAD(P)-binding domain-containing protein [Coccomyxa subellipsoidea C-169]	PF00743
Ce.6859	c6859.graph_c0	60.8696	26.845	-1.10347	0.0374351		AT1G12230	3e-51		1.73131	| Aldolase superfamily protein | chr1:4148050-4150708 FORWARD LENGTH=427	7.2.2	OPP.non-reductive PP.transaldolase	[G]	Carbohydrate transport and metabolism			Translocon at the outer membrane of chloroplasts 64 GN=TOC64 OS=Pisum sativum (Garden pea) PE=1 SV=1	aldolase [Coccomyxa subellipsoidea C-169]	PF00923
Ce.8528	c8528.graph_c0	6.80456	6.15809	-0.0666152	0.960949		AT1G12240	7e-32			ATBETAFRUCT4, VAC-INV | Glycosyl hydrolases family 32 protein | chr1:4153699-4157457 FORWARD LENGTH=664	2.2.1.3.3	major CHO metabolism.degradation.sucrose.invertases.vacuolar	[G]	Carbohydrate transport and metabolism	Molecular Function: hydrolase activity, hydrolyzing O-glycosyl compounds (GO:0004553);;	K01193|1e-73|cre:CHLREDRAFT_94247|hypothetical protein	Beta-fructofuranosidase 1 (Precursor) GN=IVR1 OS=Zea mays (Maize) PE=3 SV=1	hypothetical protein CHLNCDRAFT_136342 [Chlorella variabilis]	PF08244,PF00251,PF11837
Ce.6786	c6786.graph_c0	53.3761	55.9048	0.143822	0.981526		AT1G12250	2e-59			| Pentapeptide repeat-containing protein | chr1:4159623-4161269 FORWARD LENGTH=206	35.1.5	not assigned.no ontology.pentatricopeptide (PPR) repeat-containing protein	[S]	Function unknown			Thylakoid lumenal protein At1g12250, chloroplastic (Precursor) GN=At1g12250 OS=Arabidopsis thaliana (Mouse-ear cress) PE=1 SV=1	thylakoid lumenal protein [Coccomyxa subellipsoidea C-169]	PF00805
Ce.6715	c6715.graph_c0	40.4483	36.3772	-0.0758507	0.983323		AT1G12250	1e-21			| Pentapeptide repeat-containing protein | chr1:4159623-4161269 FORWARD LENGTH=206	35.1.5	not assigned.no ontology.pentatricopeptide (PPR) repeat-containing protein	[S]	Function unknown	Biological Process: lipid biosynthetic process (GO:0008610);; Cellular Component: chloroplast thylakoid (GO:0009534);; Biological Process: cellular biosynthetic process (GO:0044249);; Biological Process: cellular lipid metabolic process (GO:0044255);; Biological Process: small molecule metabolic process (GO:0044281);; Cellular Component: thylakoid part (GO:0044436);;		Thylakoid lumenal 15 kDa protein 1, chloroplastic (Precursor) GN=At2g44920 OS=Arabidopsis thaliana (Mouse-ear cress) PE=1 SV=2	hypothetical protein COCSUDRAFT_83628, partial [Coccomyxa subellipsoidea C-169]	PF00805
Ce.6847	c6847.graph_c0	32.738	20.4687	-0.599987	0.858061		AT1G12350	2e-75			ATCOAB, COAB | 4-phospho-panto-thenoylcysteine synthetase | chr1:4198870-4200633 FORWARD LENGTH=317	18.4.6	Co-factor and vitamine metabolism.pantothenate.phosphopantothenoylcysteine synthetase (PPCS)	[H]	Coenzyme transport and metabolism		K01922|4e-78|pop:POPTR_710235|hypothetical protein	Phosphopantothenate--cysteine ligase 2 GN=T7H20.130 OS=Arabidopsis thaliana (Mouse-ear cress) PE=2 SV=2	DNA/pantothenate metabolism flavo protein [Coccomyxa subellipsoidea C-169]	PF04127
Ce.5803	c5803.graph_c0	1.85665	3.18794	0.851349	0.298568		AT1G12370	4e-11			PHR1, UVR2 | photolyase 1 | chr1:4206500-4208842 REVERSE LENGTH=496	28.2	DNA.repair	[L]	Replication, recombination and repair	Molecular Function: DNA photolyase activity (GO:0003913);; Biological Process: DNA repair (GO:0006281);;		Deoxyribodipyrimidine photo-lyase GN=F5O11.9 OS=Arabidopsis thaliana (Mouse-ear cress) PE=2 SV=1	Cryptochrome/photolyase FAD-binding domain-containing protein [Coccomyxa subellipsoidea C-169]	PF03441,PF00875
Ce.8505	c8505.graph_c0	7.12685	4.9337	-0.451452	0.882835		AT1G12370	0			PHR1, UVR2 | photolyase 1 | chr1:4206500-4208842 REVERSE LENGTH=496	28.2	DNA.repair	[L]	Replication, recombination and repair	Biological Process: photoreactive repair (GO:0000719);; Molecular Function: sequence-specific DNA binding transcription factor activity (GO:0003700);; Molecular Function: deoxyribodipyrimidine photo-lyase activity (GO:0003904);; Cellular Component: nucleus (GO:0005634);; Biological Process: regulation of transcription, DNA-templated (GO:0006355);; Biological Process: circadian rhythm (GO:0007623)…	K01669|0.0|vcn:VOLCADRAFT_63413|class II photolyase	Deoxyribodipyrimidine photo-lyase GN=F5O11.9 OS=Arabidopsis thaliana (Mouse-ear cress) PE=2 SV=1	CPD photolyase [Coccomyxa subellipsoidea C-169]	PF03441,PF00875
Ce.6161	c6161.graph_c0	132.475	113.301	-0.148396	0.992245		AT1G12380	1e-07			| unknown protein; BEST Arabidopsis thaliana protein match is: unknown protein (TAIR:AT1G62870	35.2	not assigned.unknown					Extensin (Precursor) GN=HRGPNT3 OS=Nicotiana tabacum (Common tobacco) PE=2 SV=1	hydroxyproline-rich glycoprotein DZ-HRGP [Volvox carteri f. nagariensis]	0
Ce.3481	c3481.graph_c0	4.37266	6.0601	0.546331	0.824854		AT1G12430	9e-72			ARK3 | armadillo repeat kinesin 3 | chr1:4234122-4238552 REVERSE LENGTH=920	31.1	cell.organisation	[Z]	Cytoskeleton	Molecular Function: microtubule motor activity (GO:0003777);; Molecular Function: ATP binding (GO:0005524);; Cellular Component: kinesin complex (GO:0005871);; Cellular Component: microtubule (GO:0005874);; Biological Process: microtubule-based movement (GO:0007018);; Molecular Function: microtubule binding (GO:0008017);;		Armadillo repeat-containing kinesin-like protein 3 GN=F5O11.15 OS=Arabidopsis thaliana (Mouse-ear cress) PE=1 SV=1	kinesin-domain-containing protein [Coccomyxa subellipsoidea C-169]	PF00225,PF00514
Ce.3355	c3355.graph_c0	6.775	12.1185	0.915004	0.181073		AT1G12470	8e-177			| zinc ion binding | chr1:4251359-4257201 FORWARD LENGTH=988	29.3.4.3	protein.targeting.secretory pathway.vacuole			Biological Process: cellular process (GO:0009987);; Biological Process: single-organism process (GO:0044699);;		Uncharacterized methyltransferase At1g78140, chloroplastic (Precursor) GN=At1g78140 OS=Arabidopsis thaliana (Mouse-ear cress) PE=1 SV=1	hypothetical protein COCSUDRAFT_62165 [Coccomyxa subellipsoidea C-169]	PF05131,PF00637
Ce.6286	c6286.graph_c0	140.831	161.834	0.277651	0.989434		AT1G12570	1e-26			| Glucose-methanol-choline (GMC) oxidoreductase family protein | chr1:4278192-4280753 REVERSE LENGTH=572	35.1	not assigned.no ontology	[E]	Amino acid transport and metabolism	Biological Process: alcohol metabolic process (GO:0006066);; Molecular Function: oxidoreductase activity, acting on CH-OH group of donors (GO:0016614);;		(R)-mandelonitrile lyase-like (Precursor) GN=At1g73050 OS=Arabidopsis thaliana (Mouse-ear cress) PE=2 SV=1	alcohol oxidase [Coccomyxa subellipsoidea C-169]	PF05199,PF00732
Ce.6960	c6960.graph_c0	34.2297	43.4492	0.420984	0.955106		AT1G12640	7e-112			| MBOAT (membrane bound O-acyl transferase) family protein | chr1:4303586-4305666 REVERSE LENGTH=462	35.1	not assigned.no ontology	[S]	Function unknown	Cellular Component: endoplasmic reticulum (GO:0005783);; Cellular Component: plasma membrane (GO:0005886);; Biological Process: triglyceride biosynthetic process (GO:0019432);; Biological Process: cellular response to extracellular stimulus (GO:0031668);; Biological Process: cellular response to stress (GO:0033554);; Molecular Function: 1-acylglycerophosphocholine O-acyltransferase activity (GO:0…	K13519|1e-112|vcn:VOLCADRAFT_120919|hypothetical protein		membrane bound O-acyl transferase family protein [Coccomyxa subellipsoidea C-169]	PF03062
Ce.5022	c5022.graph_c0	9.53038	10.4811	0.213866	0.96146		AT1G12650	1e-13		1.27166	| unknown protein; FUNCTIONS IN: molecular_function unknown; INVOLVED IN: biological_process unknown; LOCATED IN:	35.1	not assigned.no ontology			Biological Process: RNA processing (GO:0006396);; Biological Process: ribosome biogenesis (GO:0042254);; Cellular Component: cell part (GO:0044464);;			flagellar associated protein [Coccomyxa subellipsoidea C-169]	PF06102
Ce.3323	c3323.graph_c0	14.0649	13.5521	0.0235319	0.976856		AT1G12775	1e-35			| Pentatricopeptide repeat (PPR) superfamily protein | chr1:4353906-4355840 FORWARD LENGTH=644	35.2	not assigned.unknown					Pentatricopeptide repeat-containing protein At3g06920 GN=At3g06920 OS=Arabidopsis thaliana (Mouse-ear cress) PE=2 SV=1	TPR-like protein [Coccomyxa subellipsoidea C-169]	PF01535
Ce.7413	c7413.graph_c0	19.1032	24.6496	0.444595	0.945098		AT1G12780	3e-141			UGE1, ATUGE1 | UDP-D-glucose/UDP-D-galactose 4-epimerase 1 | chr1:4356124-4358120 REVERSE LENGTH=351	10.1.2	cell wall.precursor synthesis.UGE	[M]	Cell wall/membrane/envelope biogenesis	Molecular Function: UDP-glucose 4-epimerase activity (GO:0003978);; Cellular Component: Golgi apparatus (GO:0005794);; Cellular Component: cytosol (GO:0005829);; Cellular Component: plasma membrane (GO:0005886);; Biological Process: cellular biosynthetic process (GO:0044249);; Biological Process: single-organism process (GO:0044699);; Biological Process: galactose biosynthetic process (GO:0046369…	K01784|1e-158|cre:CHLREDRAFT_139260|SNE6	Bifunctional UDP-glucose 4-epimerase and UDP-xylose 4-epimerase 1 GN=UGE1 OS=Arabidopsis thaliana (Mouse-ear cress) PE=1 SV=2	UDP-glucose 4-epimerase [Coccomyxa subellipsoidea C-169]	PF01370
Ce.6782	c6782.graph_c0	31.3962	35.8783	0.269577	0.98284		AT1G12910	3e-165			ATAN11, LWD1 | Transducin/WD40 repeat-like superfamily protein | chr1:4395114-4396154 REVERSE LENGTH=346	33.99	development.unspecified	[R]	General function prediction only		K11805|1e-176|ppp:PHYPADRAFT_132054|hypothetical protein	WD repeat-containing protein LWD1 GN=F13K23.16 OS=Arabidopsis thaliana (Mouse-ear cress) PE=2 SV=1	WD40 repeat-like protein [Coccomyxa subellipsoidea C-169]	PF00400
Ce.3999	c3999.graph_c0	13.4506	6.11671	-1.05687	0.041503		AT1G12970	5e-07			PIRL3 | plant intracellular ras group-related LRR 3 | chr1:4423727-4425632 FORWARD LENGTH=464	35.1	not assigned.no ontology	[S]	Function unknown				Os10g0572300 [Oryza sativa Japonica Group]	PF00560
Ce.8513	c8513.graph_c0	5.09831	5.00413	0.0500335	0.960388		AT1G13030	2e-06			| sphere organelles protein-related | chr1:4444284-4447278 REVERSE LENGTH=608	35.1	not assigned.no ontology			Biological Process: cellular metabolic process (GO:0044237);; Biological Process: primary metabolic process (GO:0044238);; Biological Process: single-organism cellular process (GO:0044763);; Biological Process: organic substance metabolic process (GO:0071704);;		Vegetative cell wall protein gp1 (Precursor) GN=GP1 OS=Chlamydomonas reinhardtii (Chlamydomonas smithii) PE=2 SV=1	hypothetical protein COCSUDRAFT_59584 [Coccomyxa subellipsoidea C-169]	0
Ce.1356	c1356.graph_c0	8.13513	13.1624	0.76963	0.459982		AT1G13120	1e-23			emb1745 | embryo defective 1745 | chr1:4469334-4472775 REVERSE LENGTH=611	33.99	development.unspecified					Vegetative cell wall protein gp1 (Precursor) GN=GP1 OS=Chlamydomonas reinhardtii (Chlamydomonas smithii) PE=2 SV=1	hypothetical protein CHLNCDRAFT_135914 [Chlorella variabilis]	PF07817
Ce.5696	c5696.graph_c0	17.7654	8.03641	-1.06589	0.0394649		AT1G13160	3e-45			| ARM repeat superfamily protein | chr1:4484634-4488388 FORWARD LENGTH=804	35.1	not assigned.no ontology					Formin-like protein 5 GN=P0453E05.107 OS=Oryza sativa subsp. japonica (Rice) PE=2 SV=2	SDA1-domain-containing protein [Coccomyxa subellipsoidea C-169]	PF05285,PF08158
Ce.13918	c13918.graph_c0	0.959554	1.77625	0.936699	0.523467		AT1G13180	4e-164			DIS1, ARP3, ATARP3 | Actin-like ATPase superfamily protein | chr1:4495394-4498204 FORWARD LENGTH=427	31.1	cell.organisation	[Z]	Cytoskeleton	Molecular Function: structural constituent of cytoskeleton (GO:0005200);; Molecular Function: binding (GO:0005488);; Cellular Component: cytosol (GO:0005829);; Cellular Component: Arp2/3 protein complex (GO:0005885);; Biological Process: multidimensional cell growth (GO:0009825);; Biological Process: trichome morphogenesis (GO:0010090);; Biological Process: actin nucleation (GO:0045010);;		Actin-related protein 3 GN=F3F19.20 OS=Arabidopsis thaliana (Mouse-ear cress) PE=1 SV=1	predicted protein [Populus trichocarpa]	PF00022
Ce.7679	c7679.graph_c0	15.4433	15.6848	0.0993665	0.972652		AT1G13580	3e-43			LAG13 | LAG1 longevity assurance homolog 3 | chr1:4645006-4646765 REVERSE LENGTH=308	11.8.1	lipid metabolism.'exotics' (steroids, squalene etc).sphingolipids	[U]	Intracellular trafficking, secretion, and vesicular transport	Cellular Component: membrane part (GO:0044425);;		ASC1-like protein 1 GN=OJ1115_A05.19 OS=Oryza sativa subsp. japonica (Rice) PE=2 SV=1	LAG1-domain-containing protein [Coccomyxa subellipsoidea C-169]	PF03798
[truncated: 9,609 more rows]

## Sheet: ST3
Supplementary Table 3. The genes related to protein metabolism, RNA metabolism and transport in AtLEC1 transgenic Chlorella ellipsoidea
[truncated: 107 more rows]

[truncated: 3 more sheets: ST4, ST5, ST6]
